# Supplementary material for: Bis[μ-5-(5-carboxyl­ato-3-pyrid­yl)tetra­zolato-κ3 N 1,N 5:N 2]bis­[triaqua­zinc(II)]
Source: Acta Crystallogr Sect E Struct Rep Online. 2009 Mar 25;65(Pt 4):m425. doi: 10.1107/S1600536809009660 (PMC2969057; doi:10.1107/S1600536809009660)
Supplement: Supplementary file 1 [file e-65-0m425-sup1.cif]

##############################################################################
###                                                                        ###
###        Electronic paper (Acta Crystallographica Section E)             ###
###                                                                        ###
##############################################################################
#                                                                            #
# This CIF contains the data in a paper accepted for publication in Acta     #
# Crystallographica Section E. It conforms to the requirements of Notes      #
# for Authors for Section E, and has been peer reviewed under the auspices   #
# of the IUCr Commission on Journals.                                        #
#                                                                            #
# Full details of the Crystallographic Information File format               #
# are given in the paper "The Crystallographic Information File (CIF):       #
# a New Standard Archive File for Crystallography" by S. R. Hall, F. H.      #
# Allen and I. D. Brown [Acta Cryst. (1991), A47, 655-685].                  #
#                                                                            #
# The current version of the core CIF dictionary is obtainable from          #
# ftp://ftp.iucr.org/pub/cif_core.dic. The current version number is 2.4.    #
#                                                                            #
# Software is freely available for graphical display of the structure(s) in  #
# this CIF.  For information consult the CIF home page http://www.iucr.org/  #
# cif/home.html                                                              #
#                                                                            #
# This file may be used for bona fide research purposes within the           #
# scientific community so long as proper attribution is given to the journal # 
# article from which it was obtained.                                        #
#                                                                            #
##############################################################################
                                             
data_I
_audit_creation_method     SHELXL-97
_chemical_name_systematic
;
Bis[\m-5-(5-carboxylato-3-pyridyl)tetrazolato-
\k^3^<i>N</i>^1^,<i>N</i>^5^:<i>N</i>^2^]bis[triaquazinc(II)]
;
_chemical_name_common     ?
_chemical_formula_moiety     'C14 H18 N10 O10 Zn2'
_chemical_formula_sum     'C14 H18 N10 O10 Zn2'
_chemical_formula_iupac     '[Zn2 (C7 H3 N5 O2)2 (H2 O)6]'
_chemical_formula_weight     617.12
_chemical_melting_point     ?
_symmetry_cell_setting     monoclinic
_symmetry_space_group_name_H-M     'P 21/c'
_symmetry_space_group_name_Hall     '-P 2ybc'
loop_
    _symmetry_equiv_pos_as_xyz
    'x, y, z'
    '-x, y+1/2, -z+1/2'
    '-x, -y, -z'
    'x, -y-1/2, z-1/2'
_cell_length_a     12.751(5)
_cell_length_b     12.685(4)
_cell_length_c     6.992(3)
_cell_angle_alpha     90.00
_cell_angle_beta     104.914(4)
_cell_angle_gamma     90.00
_cell_volume     1092.9(7)
_cell_formula_units_Z     2
_cell_measurement_reflns_used     2535
_cell_measurement_theta_min     3.2118
_cell_measurement_theta_max     27.4797
_cell_measurement_temperature     295(2)
_exptl_crystal_description     'Prism'
_exptl_crystal_colour     colorless
_exptl_crystal_size_max     0.12
_exptl_crystal_size_mid     0.08
_exptl_crystal_size_min     0.08
_exptl_crystal_density_diffrn     1.875
_exptl_crystal_density_meas     ?
_exptl_crystal_density_method     'not measured'
_exptl_crystal_F_000     624
_exptl_absorpt_coefficient_mu     2.272
_exptl_absorpt_correction_type     'Multi-scan'
_exptl_absorpt_process_details     '(CrystalClear; Rigaku, 2000)'
_exptl_absorpt_correction_T_min     0.8800
_exptl_absorpt_correction_T_max     1.0000
_exptl_special_details
;
;
_diffrn_ambient_temperature     295(2)
_diffrn_radiation_type     MoK\a
_diffrn_radiation_wavelength     0.71073
_diffrn_radiation_source     'fine-focus sealed tube'
_diffrn_radiation_monochromator     graphite
_diffrn_measurement_device_type     'Rigaku Mercury CCD'
_diffrn_measurement_method     'CCD_Profile_fitting'
_diffrn_detector_area_resol_mean     14.6306
_diffrn_reflns_number     8378
_diffrn_reflns_av_R_equivalents     0.0312
_diffrn_reflns_av_sigmaI/netI     0.0353
_diffrn_reflns_theta_min     2.30
_diffrn_reflns_theta_max     27.48
_diffrn_reflns_theta_full     27.48
_diffrn_measured_fraction_theta_max     0.999
_diffrn_measured_fraction_theta_full     0.999
_diffrn_reflns_limit_h_min     -13
_diffrn_reflns_limit_h_max     16
_diffrn_reflns_limit_k_min     -16
_diffrn_reflns_limit_k_max     13
_diffrn_reflns_limit_l_min     -9
_diffrn_reflns_limit_l_max     8
_diffrn_standards_number     ?
_diffrn_standards_interval_count     ?
_diffrn_standards_interval_time     ?
_diffrn_standards_decay_%     ?
_refine_special_details
;
Refinement of <i>F</i>^2^ against ALL reflections. The weighted <i>R</i>-factor
<i>wR</i> and goodness of fit <i>S</i> are based on <i>F</i>^2^, conventional
<i>R</i>-factors <i>R</i> are based on <i>F</i>, with <i>F</i> set to zero for
negative <i>F</i>^2^. The threshold expression of <i>F</i>^2^ >
\s(<i>F</i>^2^) is used only for calculating <i>R</i>-factors(gt) <i>etc</i>.
and is not relevant to the choice of reflections for refinement.
<i>R</i>-factors based on <i>F</i>^2^ are statistically about twice as large
as those based on <i>F</i>, and <i>R</i>- factors based on ALL data will be
even larger.
;
_reflns_number_total     2502
_reflns_number_gt     2146
_reflns_threshold_expression     I>2\s(I)
_refine_ls_structure_factor_coef     Fsqd
_refine_ls_matrix_type     full
_refine_ls_R_factor_all     0.0413
_refine_ls_R_factor_gt     0.0321
_refine_ls_wR_factor_gt     0.0598
_refine_ls_wR_factor_ref     0.0635
_refine_ls_goodness_of_fit_ref     1.096
_refine_ls_restrained_S_all     1.095
_refine_ls_number_reflns     2502
_refine_ls_number_parameters     187
_refine_ls_number_restraints     6
_refine_ls_hydrogen_treatment     mixed
_refine_ls_weighting_scheme     calc
_refine_ls_weighting_details
         'calc w=1/[\s^2^(Fo^2^)+(0.0236P)^2^+0.4632P] where P=(Fo^2^+2Fc^2^)/3'
_atom_sites_solution_hydrogens     geom
_atom_sites_solution_primary     direct
_atom_sites_solution_secondary     difmap
_refine_ls_shift/su_max     0.001
_refine_ls_shift/su_mean     0.000
_refine_diff_density_max     0.443
_refine_diff_density_min     -0.310
_refine_ls_extinction_method     none
_refine_ls_extinction_coef     ?
loop_
    _atom_type_symbol
    _atom_type_description
    _atom_type_scat_dispersion_real
    _atom_type_scat_dispersion_imag
    _atom_type_scat_source
    'C' 'C' 0.0033 0.0016
                         'International Tables Vol C Tables 4.2.6.8 and 6.1.1.4'
    'H' 'H' 0.0000 0.0000
                         'International Tables Vol C Tables 4.2.6.8 and 6.1.1.4'
    'N' 'N' 0.0061 0.0033
                         'International Tables Vol C Tables 4.2.6.8 and 6.1.1.4'
    'O' 'O' 0.0106 0.0060
                         'International Tables Vol C Tables 4.2.6.8 and 6.1.1.4'
    'Zn' 'Zn' 0.2839 1.4301
                         'International Tables Vol C Tables 4.2.6.8 and 6.1.1.4'
_computing_data_collection     'CrystalClear (Rigaku, 2000)'
_computing_cell_refinement     'CrystalClear (Rigaku, 2000)'
_computing_data_reduction     'CrystalClear (Rigaku, 2000)'
_computing_structure_solution     'SHELXS97 (Sheldrick, 2008)'
_computing_structure_refinement     'SHELXL97 (Sheldrick, 2008)'
_computing_molecular_graphics     'X-SEED (Barbour, 2001)'
_computing_publication_material     'SHELXL97 (Sheldrick, 2008)'
loop_
    _atom_site_type_symbol
    _atom_site_label
    _atom_site_fract_x
    _atom_site_fract_y
    _atom_site_fract_z
    _atom_site_U_iso_or_equiv
    _atom_site_adp_type
    _atom_site_calc_flag
    _atom_site_refinement_flags
    _atom_site_occupancy
    _atom_site_disorder_assembly
    _atom_site_disorder_group
    Zn Zn1 0.16114(2) 0.451195(18) 0.04261(4) 0.01891(9) Uani d . 1 . .
    N N1 0.29843(15) 0.55236(13) 0.1954(3) 0.0199(4) Uani d . 1 . .
    O O2 0.62383(14) 0.48266(13) 0.2838(3) 0.0345(4) Uani d . 1 . .
    O O1 0.67185(13) 0.64838(12) 0.3616(2) 0.0273(4) Uani d . 1 . .
    N N2 0.08352(15) 0.59050(14) 0.1144(3) 0.0184(4) Uani d . 1 . .
    C C1 0.60194(19) 0.57469(18) 0.3163(3) 0.0219(5) Uani d . 1 . .
    C C4 0.3458(2) 0.72742(18) 0.3169(4) 0.0258(5) Uani d . 1 . .
    H H4 0.3239 0.7953 0.3491 0.031 Uiso calc R 1 . .
    C C6 0.26966(19) 0.65036(16) 0.2412(3) 0.0196(5) Uani d . 1 . .
    C C3 0.4544(2) 0.70372(18) 0.3447(4) 0.0260(5) Uani d . 1 . .
    H H3 0.5079 0.7557 0.3958 0.031 Uiso calc R 1 . .
    C C2 0.48558(18) 0.60427(17) 0.2980(3) 0.0193(5) Uani d . 1 . .
    C C5 0.40336(19) 0.53119(17) 0.2249(3) 0.0217(5) Uani d . 1 . .
    H H5 0.4236 0.4624 0.1944 0.026 Uiso calc R 1 . .
    O O3 0.26729(15) 0.34205(13) -0.0178(3) 0.0278(4) Uani d D 1 . .
    O O4 0.16780(16) 0.52386(13) -0.2289(3) 0.0277(4) Uani d D 1 . .
    C C7 0.15272(19) 0.66661(16) 0.1971(3) 0.0184(5) Uani d . 1 . .
    O O5 0.16098(16) 0.37901(15) 0.3062(3) 0.0353(5) Uani d D 1 . .
    N N5 -0.01525(15) 0.63182(14) 0.0916(3) 0.0195(4) Uani d . 1 . .
    N N4 -0.00558(16) 0.72963(15) 0.1574(3) 0.0250(4) Uani d . 1 . .
    N N3 0.09973(16) 0.75412(15) 0.2242(3) 0.0245(4) Uani d . 1 . .
    H H4A 0.141(2) 0.5845(12) -0.254(4) 0.041(9) Uiso d D 1 . .
    H H3A 0.289(2) 0.2851(13) 0.042(4) 0.040(8) Uiso d D 1 . .
    H H4B 0.2293(14) 0.527(2) -0.254(5) 0.047(9) Uiso d D 1 . .
    H H3B 0.279(2) 0.339(2) -0.132(2) 0.045(9) Uiso d D 1 . .
    H H5A 0.114(2) 0.336(2) 0.320(5) 0.058(10) Uiso d D 1 . .
    H H5B 0.2086(18) 0.383(2) 0.415(2) 0.040(8) Uiso d D 1 . .
loop_
    _atom_site_aniso_label
    _atom_site_aniso_U_11
    _atom_site_aniso_U_22
    _atom_site_aniso_U_33
    _atom_site_aniso_U_12
    _atom_site_aniso_U_13
    _atom_site_aniso_U_23
    Zn1 0.01593(16) 0.01373(14) 0.02694(15) -0.00018(10) 0.00528(11)
                                                                    -0.00126(10)
    N1 0.0160(10) 0.0159(9) 0.0274(10) -0.0006(7) 0.0051(8) -0.0027(8)
    O2 0.0210(10) 0.0243(9) 0.0606(12) 0.0007(7) 0.0146(9) -0.0065(8)
    O1 0.0170(9) 0.0271(9) 0.0372(10) -0.0048(7) 0.0059(8) -0.0073(7)
    N2 0.0140(10) 0.0172(9) 0.0240(10) 0.0005(7) 0.0051(8) -0.0017(7)
    C1 0.0166(13) 0.0276(13) 0.0222(12) -0.0001(9) 0.0061(10) -0.0008(9)
    C4 0.0196(13) 0.0194(11) 0.0382(14) 0.0004(9) 0.0071(11) -0.0072(10)
    C6 0.0188(13) 0.0170(11) 0.0228(11) 0.0007(9) 0.0051(10) -0.0022(9)
    C3 0.0206(13) 0.0215(12) 0.0344(14) -0.0052(10) 0.0042(11) -0.0072(10)
    C2 0.0146(12) 0.0207(11) 0.0222(12) -0.0003(9) 0.0039(9) -0.0007(9)
    C5 0.0173(13) 0.0192(11) 0.0288(12) 0.0011(9) 0.0063(10) -0.0016(9)
    O3 0.0332(11) 0.0185(9) 0.0347(10) 0.0079(7) 0.0141(9) 0.0029(8)
    O4 0.0258(11) 0.0238(9) 0.0367(10) 0.0053(7) 0.0139(9) 0.0075(8)
    C7 0.0168(12) 0.0167(10) 0.0218(11) -0.0013(8) 0.0050(9) -0.0036(9)
    O5 0.0301(12) 0.0394(11) 0.0302(10) -0.0183(9) -0.0033(9) 0.0129(8)
    N5 0.0135(10) 0.0175(9) 0.0273(10) 0.0009(7) 0.0050(8) -0.0028(8)
    N4 0.0185(11) 0.0199(10) 0.0363(12) 0.0006(8) 0.0067(9) -0.0077(8)
    N3 0.0170(11) 0.0202(10) 0.0353(11) 0.0011(8) 0.0048(9) -0.0089(8)
_geom_special_details
;
All e.s.d.'s (except the e.s.d. in the dihedral angle between two l.s. planes)
are estimated using the full covariance matrix. The cell e.s.d.'s are taken
into account individually in the estimation of e.s.d.'s in distances, angles
and torsion angles; correlations between e.s.d.'s in cell parameters are only
used when they are defined by crystal symmetry. An approximate (isotropic)
treatment of cell e.s.d.'s is used for estimating e.s.d.'s involving l.s.
planes.
;
loop_
    _geom_bond_atom_site_label_1
    _geom_bond_atom_site_label_2
    _geom_bond_site_symmetry_2
    _geom_bond_distance
    _geom_bond_publ_flag
    Zn1 O3 . 2.0547(18) yes
    Zn1 O5 . 2.0587(19) yes
    Zn1 O4 . 2.1317(18) yes
    Zn1 N5 3_565 2.1333(19) yes
    Zn1 N2 . 2.1470(18) yes
    Zn1 N1 . 2.2114(19) yes
    N1 C5 . 1.328(3) ?
    N1 C6 . 1.358(3) ?
    O2 C1 . 1.235(3) ?
    O1 C1 . 1.274(3) ?
    N2 C7 . 1.335(3) ?
    N2 N5 . 1.335(2) ?
    C1 C2 . 1.504(3) ?
    C4 C3 . 1.381(3) ?
    C4 C6 . 1.384(3) ?
    C4 H4 . 0.9500 ?
    C6 C7 . 1.457(3) ?
    C3 C2 . 1.386(3) ?
    C3 H3 . 0.9500 ?
    C2 C5 . 1.394(3) ?
    C5 H5 . 0.9500 ?
    O3 H3A . 0.846(10) ?
    O3 H3B . 0.849(10) ?
    O4 H4A . 0.841(10) ?
    O4 H4B . 0.846(10) ?
    C7 N3 . 1.338(3) ?
    O5 H5A . 0.841(10) ?
    O5 H5B . 0.844(10) ?
    N5 N4 . 1.318(3) ?
    N5 Zn1 3_565 2.1333(19) ?
    N4 N3 . 1.340(3) ?
loop_
    _geom_angle_atom_site_label_1
    _geom_angle_atom_site_label_2
    _geom_angle_atom_site_label_3
    _geom_angle_site_symmetry_1
    _geom_angle_site_symmetry_3
    _geom_angle
    _geom_angle_publ_flag
    O3 Zn1 O5 . . 92.12(8) yes
    O3 Zn1 O4 . . 85.92(7) yes
    O5 Zn1 O4 . . 177.71(8) yes
    O3 Zn1 N5 . 3_565 97.06(7) ?
    O5 Zn1 N5 . 3_565 88.43(7) ?
    O4 Zn1 N5 . 3_565 92.97(7) ?
    O3 Zn1 N2 . . 166.01(7) ?
    O5 Zn1 N2 . . 92.86(8) ?
    O4 Zn1 N2 . . 88.79(7) ?
    N5 Zn1 N2 3_565 . 96.13(7) ?
    O3 Zn1 N1 . . 90.51(7) ?
    O5 Zn1 N1 . . 90.49(7) ?
    O4 Zn1 N1 . . 88.35(7) ?
    N5 Zn1 N1 3_565 . 172.39(7) ?
    N2 Zn1 N1 . . 76.39(7) ?
    C5 N1 C6 . . 118.12(19) ?
    C5 N1 Zn1 . . 126.76(14) ?
    C6 N1 Zn1 . . 114.64(15) ?
    C7 N2 N5 . . 105.42(17) ?
    C7 N2 Zn1 . . 113.79(15) ?
    N5 N2 Zn1 . . 140.58(14) ?
    O2 C1 O1 . . 124.2(2) ?
    O2 C1 C2 . . 119.0(2) ?
    O1 C1 C2 . . 116.8(2) ?
    C3 C4 C6 . . 118.7(2) ?
    C3 C4 H4 . . 120.7 ?
    C6 C4 H4 . . 120.7 ?
    N1 C6 C4 . . 122.1(2) ?
    N1 C6 C7 . . 113.79(19) ?
    C4 C6 C7 . . 124.1(2) ?
    C4 C3 C2 . . 120.2(2) ?
    C4 C3 H3 . . 119.9 ?
    C2 C3 H3 . . 119.9 ?
    C3 C2 C5 . . 117.2(2) ?
    C3 C2 C1 . . 122.9(2) ?
    C5 C2 C1 . . 119.8(2) ?
    N1 C5 C2 . . 123.7(2) ?
    N1 C5 H5 . . 118.1 ?
    C2 C5 H5 . . 118.1 ?
    Zn1 O3 H3A . . 128.6(19) ?
    Zn1 O3 H3B . . 121(2) ?
    H3A O3 H3B . . 108(3) ?
    Zn1 O4 H4A . . 118.2(19) ?
    Zn1 O4 H4B . . 117(2) ?
    H4A O4 H4B . . 105(3) ?
    N2 C7 N3 . . 111.1(2) ?
    N2 C7 C6 . . 121.04(19) ?
    N3 C7 C6 . . 127.8(2) ?
    Zn1 O5 H5A . . 124(2) ?
    Zn1 O5 H5B . . 128(2) ?
    H5A O5 H5B . . 108(3) ?
    N4 N5 N2 . . 109.10(17) ?
    N4 N5 Zn1 . 3_565 127.65(14) ?
    N2 N5 Zn1 . 3_565 123.21(13) ?
    N5 N4 N3 . . 109.59(17) ?
    C7 N3 N4 . . 104.80(18) ?
loop_
    _geom_hbond_atom_site_label_D
    _geom_hbond_atom_site_label_H
    _geom_hbond_atom_site_label_A
    _geom_hbond_site_symmetry_A
    _geom_hbond_distance_DH
    _geom_hbond_distance_HA
    _geom_hbond_distance_DA
    _geom_hbond_angle_DHA
    O4 H4B O2 3_665 0.846(10) 1.942(11) 2.782(3) 172(3)
    O4 H4A N3 4_575 0.841(10) 2.110(11) 2.940(3) 169(3)
    O3 H3B O1 3_665 0.849(10) 1.875(12) 2.712(3) 169(3)
    O3 H3A O1 2_645 0.846(10) 1.880(11) 2.719(2) 171(3)
    O5 H5B O1 3_666 0.844(10) 1.922(13) 2.740(3) 163(3)
    O5 H5A N4 2_545 0.841(10) 1.960(10) 2.800(3) 177(3)
data_global
_journal_date_recd_electronic     2009-03-07
_journal_date_accepted     2009-03-16
_journal_name_full     'Acta Crystallographica, Section E'
_journal_year     2009
_journal_volume     65
_journal_issue      4
_journal_page_first     m425
_journal_page_last     m425
_journal_paper_category     QM
_journal_coeditor_code     NG2558
_publ_contact_author     'Yin, Haoyong'
_publ_contact_author_email     'yhy@hdu.edu.cn'
_publ_contact_author_fax     ?
_publ_contact_author_phone     ?
_publ_section_title
;\
Bis[\m-5-(5-carboxylato-3-pyridyl)tetrazolato-\k^3^<i>N</i>^1^,<i>N</i>^5^:\
<i>N</i>^2^]bis[triaquazinc(II)]
;
loop_
    _publ_author_name
    _publ_author_address
    'Yin, Haoyong'
;
Institute of Environmental Science and Engineering
Hangzhou Dianzi University, Hangzhou 310018, People's Republic of China
;
    'Wang, Ling'
;
College of Chemistry and Chemical Engineering
Xinyang Normal University, Xinyang 464000, People's Republic of China
;
    'Nie, Qiulin'
;
Institute of Environmental Science and Engineering
Hangzhou Dianzi University, Hangzhou 310018, People's Republic of China
;
