# Supplementary material for: Bis[μ-5-(5-carboxyl­ato-3-pyrid­yl)tetra­zolato-κ3 N 1,N 5:N 2]bis­[triaqua­zinc(II)]
Source: Acta Crystallogr Sect E Struct Rep Online. 2009 Mar 25;65(Pt 4):m425. doi: 10.1107/S1600536809009660 (PMC2969057; doi:10.1107/S1600536809009660)
Supplement: Supplementary file 2 [file e-65-0m425-Isup2.hkl]

# 
# h,k,l, Fc-squared, Fo-squared, sigma(Fo-squared) and status flag 
# 
data_I
_shelx_title ' I in P2(1)/c' 
_shelx_refln_list_code          4 
_shelx_F_calc_maximum      176.63 
_exptl_crystal_F_000       624.00 
_reflns_d_resolution_high  0.7701 
 
loop_ 
 _symmetry_equiv_pos_as_xyz 
 'x, y, z' 
 '-x, y+1/2, -z+1/2' 
 '-x, -y, -z' 
 'x, -y-1/2, z-1/2' 
 
_cell_length_a    12.7510 
_cell_length_b    12.6848 
_cell_length_c     6.9924 
_cell_angle_alpha  90.000 
_cell_angle_beta  104.914 
_cell_angle_gamma  90.000 
 
_shelx_F_squared_multiplier     1.000 
 
loop_ 
 _refln_index_h 
 _refln_index_k 
 _refln_index_l 
 _refln_F_squared_calc 
 _refln_F_squared_meas 
 _refln_F_squared_sigma 
 _refln_observed_status 
   2   0   0     4311.88     4131.72     47.12 o 
   3   0   0     4544.67     4316.35     56.13 o 
   4   0   0     8396.63     8497.12     96.60 o 
   5   0   0      577.94      428.64     38.40 o 
   6   0   0    15901.36    15825.60    634.24 o 
   7   0   0     8980.45     8989.86    111.22 o 
   8   0   0       16.34      109.89     68.39 o 
   9   0   0     6875.34     6725.41    153.17 o 
  10   0   0      901.15      950.33     46.67 o 
  11   0   0     1066.83     1087.40    115.95 o 
  12   0   0     5077.80     4946.02    697.61 o 
  13   0   0     2630.68     2589.25     71.64 o 
  14   0   0       21.75       90.99     34.12 o 
  15   0   0      480.17      500.72     71.64 o 
  16   0   0     1516.58     1852.06    299.10 o 
   1   1   0      121.64      112.65      4.82 o 
   2   1   0      176.44      152.83      5.24 o 
   3   1   0     2552.67     2555.29     19.43 o 
   4   1   0      362.32      359.41     12.47 o 
   5   1   0      731.01      675.60     18.87 o 
   6   1   0      421.39      574.75     22.35 o 
   7   1   0      885.61      837.50     27.33 o 
   8   1   0     2929.81     2984.05     63.13 o 
   9   1   0      118.14      140.71     19.58 o 
  10   1   0       57.17       60.17     29.39 o 
  11   1   0      174.22      211.85     28.78 o 
  12   1   0       41.49       45.17     14.37 o 
  13   1   0      228.36      293.36     36.81 o 
  14   1   0       83.45      151.72     28.21 o 
  15   1   0        0.31       38.45     19.42 o 
   0   2   0     7869.54     7752.72     41.53 o 
   1   2   0        6.31        2.94      2.33 o 
   2   2   0     3946.55     3975.38     20.04 o 
   3   2   0    11313.73    11079.75     56.34 o 
   4   2   0    10088.34    10004.14     54.64 o 
   5   2   0     4240.85     4193.56     31.13 o 
   6   2   0     2772.38     2454.71     31.04 o 
   7   2   0     1307.89     1298.98     27.97 o 
   8   2   0      540.01      535.22     23.88 o 
   9   2   0     9345.44     9598.27    146.98 o 
  10   2   0      423.56      489.31     58.86 o 
  11   2   0      126.26      102.40     19.79 o 
  12   2   0      616.28      663.88     30.29 o 
  13   2   0     1489.77     1547.45     43.08 o 
  14   2   0       26.03       35.86     24.81 o 
  15   2   0      922.18     1129.79     99.38 o 
   1   3   0     7108.96     7176.94     39.94 o 
   2   3   0     4659.38     4709.76     26.88 o 
   3   3   0      894.26      851.68     12.20 o 
   4   3   0     4928.51     4863.62     32.29 o 
   5   3   0     7670.51     8035.01     60.71 o 
   6   3   0       99.21      106.79     12.69 o 
   7   3   0     1966.83     1856.28     24.22 o 
   8   3   0     2061.61     2086.54     45.73 o 
   9   3   0      641.27      639.74     26.16 o 
  10   3   0       87.65       96.09     14.47 o 
  11   3   0     2244.26     2261.50     80.35 o 
  12   3   0       10.03       16.74     11.59 o 
  13   3   0      471.31      523.31     33.48 o 
  14   3   0      667.79      656.23     66.02 o 
  15   3   0       38.37       55.92     17.53 o 
   0   4   0      384.63      381.86      9.88 o 
   1   4   0        6.95        4.59      3.07 o 
   2   4   0      158.63      165.60      8.90 o 
   3   4   0      299.39      269.65      5.24 o 
   4   4   0     4162.53     4340.91     33.09 o 
   5   4   0     1763.26     1878.87     21.25 o 
   6   4   0      227.48      182.87     11.39 o 
   7   4   0        6.95       12.54      5.54 o 
   8   4   0        0.14       16.34      7.54 o 
   9   4   0       35.66       37.64     10.33 o 
  10   4   0       11.79       30.51     12.74 o 
  11   4   0      144.08      149.51     20.57 o 
  12   4   0        1.54       27.52     10.97 o 
  13   4   0      198.39      216.92     31.10 o 
  14   4   0       12.92       26.92     10.57 o 
  15   4   0      301.74      236.25     32.66 o 
   1   5   0      128.09      171.60      5.82 o 
   2   5   0     8774.57     9128.41     53.61 o 
   3   5   0        0.57        0.87      0.70 o 
   4   5   0    10383.01    10728.12     68.28 o 
   5   5   0     2838.64     2691.88     27.28 o 
   6   5   0      104.63      116.56      8.23 o 
   7   5   0     1267.14     1223.77     20.16 o 
   8   5   0     4365.72     4497.79     63.12 o 
   9   5   0      822.28      810.35     18.87 o 
  10   5   0     1064.11     1087.31     30.68 o 
  11   5   0     2111.75     2125.45     57.31 o 
  12   5   0      673.71      701.85     31.01 o 
  13   5   0       49.88       48.21     17.18 o 
  14   5   0      551.17      585.59     77.99 o 
  15   5   0      223.04      206.37     40.35 o 
   0   6   0       78.71       66.62      5.11 o 
   1   6   0     1168.87     1185.31     14.46 o 
   2   6   0     2538.48     2861.39     29.57 o 
   3   6   0      678.00      687.36     14.65 o 
   4   6   0      326.03      313.50      9.64 o 
   5   6   0      103.84      119.00      8.41 o 
   6   6   0       39.64       48.09      6.07 o 
   7   6   0       85.39      103.43      7.95 o 
   8   6   0       27.97       53.87      7.75 o 
   9   6   0       43.07       29.88      7.01 o 
  10   6   0      335.28      313.83     17.43 o 
  11   6   0        1.26       -7.49      8.16 o 
  12   6   0      193.85      180.13     31.68 o 
  13   6   0      126.31      160.56     34.56 o 
  14   6   0       22.42       28.90     17.81 o 
   1   7   0      978.61      870.76     13.47 o 
   2   7   0     4154.93     4189.85     45.96 o 
   3   7   0       42.21       57.36     12.41 o 
   4   7   0      115.46      113.85      8.69 o 
   5   7   0      814.29      856.59     11.69 o 
   6   7   0      458.20      426.13     17.09 o 
   7   7   0      308.73      298.51     14.10 o 
   8   7   0       14.12       14.63      6.00 o 
   9   7   0       52.36       62.14     10.87 o 
  10   7   0      512.41      510.71     22.43 o 
  11   7   0     1297.28     1351.20     50.03 o 
  12   7   0        3.89       26.88      9.51 o 
  13   7   0      409.75      454.96     49.02 o 
  14   7   0      101.30      108.81     31.97 o 
   0   8   0      431.28      429.67     19.18 o 
   1   8   0       19.14       11.27      4.51 o 
   2   8   0     1323.93     1344.94     19.92 o 
   3   8   0     3253.01     3313.31     35.09 o 
   4   8   0      765.87      786.63     26.90 o 
   5   8   0       47.33       56.16     10.06 o 
   6   8   0      447.52      485.60     25.19 o 
   7   8   0     1167.26     1287.22     25.52 o 
   8   8   0      671.84      687.97     30.92 o 
   9   8   0     1580.84     1589.60     31.68 o 
  10   8   0      779.24      770.33     23.63 o 
  11   8   0       51.98       36.81      9.31 o 
  12   8   0      121.09       95.88     26.53 o 
  13   8   0      552.13      601.67     75.05 o 
   1   9   0       96.26       86.39      6.92 o 
   2   9   0      905.44      886.84     18.16 o 
   3   9   0       37.85       47.41      7.81 o 
   4   9   0        8.69       19.15      6.89 o 
   5   9   0       19.40       18.58     15.56 o 
   6   9   0      257.38      268.40     19.43 o 
   7   9   0     1767.90     1688.58     43.92 o 
   8   9   0        9.07       26.82     13.59 o 
   9   9   0      108.32       80.64     11.83 o 
  10   9   0        0.89        6.38      8.00 o 
  11   9   0      347.15      349.17     21.44 o 
  12   9   0        3.93       -1.51      8.31 o 
  13   9   0       48.91       35.24     14.15 o 
   0  10   0     7529.74     7800.02    150.77 o 
   1  10   0     1655.92     1706.04     31.66 o 
   2  10   0     3173.58     3250.27     37.95 o 
   3  10   0      846.13      890.41     22.49 o 
   4  10   0      663.85      668.89     19.41 o 
   5  10   0       79.60       69.03     12.68 o 
   6  10   0     2340.69     2409.85     56.62 o 
   7  10   0     2799.12     2809.83     55.13 o 
   8  10   0      106.08       95.40     11.99 o 
   9  10   0     1331.22     1370.28     26.66 o 
  10  10   0      399.29      394.38     41.85 o 
  11  10   0       45.55       37.58     10.94 o 
  12  10   0     1092.07     1124.32     95.03 o 
   1  11   0      502.33      508.50     19.18 o 
   2  11   0      428.39      419.03     19.63 o 
   3  11   0       76.62       67.06      8.56 o 
   4  11   0      436.20      422.94     19.01 o 
   5  11   0       47.07       20.52      7.58 o 
   6  11   0       66.86       73.69     10.87 o 
   7  11   0       58.62       48.67     10.72 o 
   8  11   0       45.86       63.83     12.07 o 
   9  11   0       28.45       20.23      9.22 o 
  10  11   0      137.94      131.24     14.02 o 
  11  11   0       15.34       19.85      7.33 o 
   0  12   0     1366.43     1374.44     39.37 o 
   1  12   0      211.72      225.35     17.14 o 
   2  12   0      129.78      133.70     12.79 o 
   3  12   0     1434.73     1438.08     38.61 o 
   4  12   0      177.34      194.86     19.26 o 
   5  12   0      688.15      657.53     25.73 o 
   6  12   0     2609.34     2690.74     37.91 o 
   7  12   0     1049.33     1098.00     38.87 o 
   8  12   0      299.05      279.87     19.33 o 
   9  12   0      539.18      522.62     29.26 o 
  10  12   0      388.94      395.10     37.26 o 
   1  13   0     1657.50     1679.51     35.29 o 
   2  13   0     1904.63     1966.57     40.45 o 
   3  13   0      596.76      532.31     26.11 o 
   4  13   0      791.25      816.12     32.18 o 
   5  13   0     1572.92     1580.21     83.22 o 
   6  13   0       24.79       26.07      9.07 o 
   7  13   0      315.34      334.56     22.77 o 
   8  13   0      691.91      677.62     43.97 o 
   9  13   0       55.78       42.03     13.25 o 
   0  14   0      223.62      200.12     45.70 o 
   1  14   0      163.71      157.37     20.20 o 
   2  14   0        3.40       17.71      6.59 o 
   3  14   0     1209.94     1141.04     46.80 o 
   4  14   0      313.10      332.74     21.30 o 
   5  14   0        1.32        4.40      9.85 o 
   6  14   0      147.94      176.90     19.15 o 
   7  14   0       21.59       24.23     10.74 o 
   8  14   0        1.14        6.18     10.38 o 
   1  15   0      951.22      902.71     71.33 o 
   2  15   0     1275.13     1255.78     63.52 o 
   3  15   0       82.09       81.89     12.62 o 
   4  15   0     1233.41     1246.79    102.51 o 
   5  15   0     1102.56     1078.61     94.87 o 
   6  15   0        4.88       10.56      9.32 o 
   0  16   0       97.03       79.37     53.47 o 
   1  16   0       86.23       76.30     15.73 o 
   2  16   0       12.31       13.09     20.08 o 
   3  16   0       59.69       39.07     13.75 o 
 -16   1   1     1085.89     1242.74    142.46 o 
 -15   1   1       80.33       18.17     18.91 o 
 -14   1   1       66.31       86.28     20.45 o 
 -13   1   1     1331.84     1321.38     44.15 o 
 -12   1   1      992.18      986.20     35.58 o 
 -11   1   1       14.99       10.53      9.56 o 
 -10   1   1     2358.14     2248.87     59.57 o 
  -9   1   1     4633.73     4475.17     78.00 o 
  -8   1   1       23.85       18.17     11.06 o 
  -7   1   1     6897.56     6794.95     79.83 o 
  -6   1   1       78.71       38.47     18.09 o 
  -5   1   1     1103.64     1147.44     27.38 o 
  -4   1   1     1489.05     1419.82     17.52 o 
  -3   1   1     7226.46     7381.11     41.06 o 
  -2   1   1        2.51        4.41      3.63 o 
  -1   1   1    17578.57    17419.58     78.76 o 
   0   1   1    16922.90    17009.38     75.36 o 
   1   1   1     4151.56     4264.96     20.83 o 
   2   1   1     7635.59     7882.40     41.19 o 
   3   1   1     5186.98     4967.83     37.52 o 
   4   1   1      324.15      307.05     13.18 o 
   5   1   1       90.62       65.33     11.60 o 
   6   1   1    10542.47    10765.67    116.85 o 
   7   1   1     1869.70     1842.46     38.98 o 
   8   1   1      939.43      909.80     50.51 o 
   9   1   1     2358.98     2416.92     74.07 o 
  10   1   1      345.42      329.54     56.67 o 
  11   1   1      849.86      825.83     86.85 o 
  12   1   1     2410.87     2562.01     76.47 o 
  13   1   1      705.80      717.78     41.32 o 
  14   1   1        1.48        5.17     27.62 o 
  15   1   1     1580.00     1830.51    281.69 o 
 -16   2   1       80.09       76.66     21.56 o 
 -15   2   1      785.86      914.39     62.08 o 
 -14   2   1      377.03      385.67     37.68 o 
 -13   2   1       51.99       43.05     15.84 o 
 -12   2   1       53.65       71.92     17.43 o 
 -11   2   1      449.07      437.30     59.97 o 
 -10   2   1        2.32       55.22     28.14 o 
  -9   2   1     2365.20     2344.21     49.03 o 
  -8   2   1     3587.81     3570.19     52.85 o 
  -7   2   1      505.87      506.94     18.80 o 
  -6   2   1      866.35      817.19     24.42 o 
  -5   2   1     1984.78     1987.56     32.79 o 
  -4   2   1        5.45       18.59      9.42 o 
  -3   2   1     2638.11     2617.82     19.82 o 
  -2   2   1     4351.48     4341.95     23.86 o 
  -1   2   1      175.01      186.15      3.95 o 
   0   2   1     8123.08     8601.42     37.90 o 
   1   2   1     6886.62     6872.76     36.14 o 
   2   2   1      105.36      105.21      4.12 o 
   3   2   1     7460.31     7451.23     41.87 o 
   4   2   1     6658.39     6922.96     42.45 o 
   5   2   1      603.93      698.14     18.80 o 
   6   2   1       26.78       18.41      8.89 o 
   7   2   1      693.92      674.23     23.41 o 
   8   2   1     1355.77     1232.34     39.61 o 
   9   2   1      321.24      275.69     40.24 o 
  10   2   1     1486.55     1500.77     57.09 o 
  11   2   1      143.34      212.36     45.35 o 
  12   2   1        8.67       17.28      8.85 o 
  13   2   1      172.76      186.49     45.27 o 
  14   2   1      187.44      216.48     26.94 o 
  15   2   1       42.83       28.25     18.30 o 
 -16   3   1      225.46      228.97     38.79 o 
 -15   3   1      244.83      234.77     21.53 o 
 -14   3   1       95.73       58.09     15.69 o 
 -13   3   1      942.13      952.05     39.62 o 
 -12   3   1      366.40      432.77     31.89 o 
 -11   3   1        5.06       14.94      9.05 o 
 -10   3   1       21.78       27.98      9.00 o 
  -9   3   1     2132.23     2095.67     44.73 o 
  -8   3   1     1374.19     1329.30     25.37 o 
  -7   3   1      395.51      329.36     17.89 o 
  -6   3   1     3589.58     3599.65     34.63 o 
  -5   3   1      551.81      546.68     12.87 o 
  -4   3   1      464.91      404.62      8.98 o 
  -3   3   1     7807.40     7699.67     39.32 o 
  -2   3   1     2832.47     2748.38     17.11 o 
  -1   3   1     1316.99     1412.14      9.77 o 
   0   3   1     1889.61     1927.41     13.93 o 
   1   3   1     1431.27     1350.10     11.86 o 
   2   3   1       25.69       18.92      3.75 o 
   3   3   1     3902.39     3818.70     39.69 o 
   4   3   1    10117.38    10529.41     74.37 o 
   5   3   1       37.50       68.38      7.70 o 
   6   3   1     3683.61     3462.03     35.50 o 
   7   3   1       65.61       70.58     13.02 o 
   8   3   1      886.56      869.71     25.69 o 
   9   3   1       11.24       10.36     10.02 o 
  10   3   1     2770.39     2762.56     93.79 o 
  11   3   1      129.48       75.81     24.00 o 
  12   3   1      630.59      630.39     68.46 o 
  13   3   1       89.64      144.09     39.20 o 
  14   3   1       14.85       31.22     16.86 o 
  15   3   1      288.64      348.26     47.48 o 
 -15   4   1      242.94      252.53     25.91 o 
 -14   4   1      699.05      655.84     37.95 o 
 -13   4   1      111.85      115.84     36.08 o 
 -12   4   1     1266.69     1285.61     43.26 o 
 -11   4   1     4012.04     4155.26    106.01 o 
 -10   4   1      494.14      459.13     27.77 o 
  -9   4   1      578.46      548.82     15.01 o 
  -8   4   1     2388.84     2356.37     33.66 o 
  -7   4   1     1177.69     1131.22     23.22 o 
  -6   4   1     3757.95     3869.11     34.83 o 
  -5   4   1    15024.83    15386.63    139.86 o 
  -4   4   1     3436.64     3260.60     26.06 o 
  -3   4   1     1851.47     1738.71     14.89 o 
  -2   4   1    11645.24    11756.11     53.80 o 
  -1   4   1      250.48      243.55     10.28 o 
   0   4   1     2812.83     2775.97     18.14 o 
   1   4   1     5705.86     5645.92     34.58 o 
   2   4   1     2782.90     2616.13     18.71 o 
   3   4   1      649.44      620.65     13.33 o 
   4   4   1     6351.29     6366.94     49.66 o 
   5   4   1     4661.07     4498.46     33.99 o 
   6   4   1     1908.26     1993.27     23.83 o 
   7   4   1     5300.53     5401.95     49.60 o 
   8   4   1     2479.21     2477.81     56.02 o 
   9   4   1      192.01      182.17     17.96 o 
  10   4   1     3564.30     3412.99    100.36 o 
  11   4   1      670.96      758.19     34.91 o 
  12   4   1       46.82       51.00     22.45 o 
  13   4   1      544.46      601.77     37.92 o 
  14   4   1      717.64      742.18     67.72 o 
 -15   5   1        9.37       15.15     15.15 o 
 -14   5   1       93.05       73.27     17.92 o 
 -13   5   1       27.09       16.38      9.02 o 
 -12   5   1       40.35       22.30      9.25 o 
 -11   5   1       95.78       88.91     22.21 o 
 -10   5   1      443.50      434.50     17.82 o 
  -9   5   1      245.95      237.17     15.04 o 
  -8   5   1       46.41       44.98     10.02 o 
  -7   5   1      104.73      114.65     10.33 o 
  -6   5   1       52.42       65.27      5.96 o 
  -5   5   1      597.48      651.86     13.06 o 
  -4   5   1       15.17       17.87      3.98 o 
  -3   5   1      169.77      205.38      5.30 o 
  -2   5   1     3038.25     3182.93     18.80 o 
  -1   5   1      715.34      738.72     10.93 o 
   0   5   1        6.64       14.29      3.56 o 
   1   5   1      313.53      313.34      7.97 o 
   2   5   1      161.57      177.08      8.23 o 
   3   5   1      182.13      202.38      8.90 o 
   4   5   1       20.29       29.44      4.82 o 
   5   5   1       62.00       71.69      6.96 o 
   6   5   1      221.87      223.01     12.55 o 
   7   5   1      229.79      246.04     14.51 o 
   8   5   1       14.42       12.60      6.93 o 
   9   5   1       83.31      102.75     10.54 o 
  10   5   1      376.20      381.34     19.80 o 
  11   5   1       69.78       55.87     16.30 o 
  12   5   1        3.89       13.80      8.47 o 
  13   5   1        5.77       43.28     13.68 o 
  14   5   1       37.76       20.95     33.38 o 
 -15   6   1      332.67      314.26     50.98 o 
 -14   6   1     1110.64     1240.99     94.76 o 
 -13   6   1      268.87      253.04     32.39 o 
 -12   6   1      918.90      920.51     36.89 o 
 -11   6   1     3279.17     3358.43     67.00 o 
 -10   6   1      381.21      393.35     19.98 o 
  -9   6   1     1079.59     1074.30     27.02 o 
  -8   6   1     1034.84     1056.95     22.50 o 
  -7   6   1     3078.98     3110.12     36.53 o 
  -6   6   1     1273.03     1284.15     17.12 o 
  -5   6   1     5605.32     5606.94     36.26 o 
  -4   6   1     3039.10     3202.31     18.93 o 
  -3   6   1     1733.65     1812.26     28.07 o 
  -2   6   1     6365.78     6282.06     45.37 o 
  -1   6   1     3056.42     2914.91     29.54 o 
   0   6   1      345.87      333.10      9.49 o 
   1   6   1     8253.70     8470.59     54.88 o 
   2   6   1     2925.73     2886.72     21.15 o 
   3   6   1       32.53       46.63      5.12 o 
   4   6   1     4153.37     4105.68     38.20 o 
   5   6   1     5350.55     5559.71     44.66 o 
   6   6   1       16.33       21.37      4.45 o 
   7   6   1     1422.59     1393.21     27.51 o 
   8   6   1     1701.92     1691.71     26.79 o 
   9   6   1        8.98        4.53      5.20 o 
  10   6   1     1343.09     1357.95     32.40 o 
  11   6   1     1744.77     1683.13     58.74 o 
  12   6   1        9.45       -2.82     19.05 o 
  13   6   1      204.91      141.79     23.14 o 
  14   6   1      586.62      632.81     95.36 o 
 -14   7   1      170.24      139.45     33.82 o 
 -13   7   1      359.16      350.97     37.38 o 
 -12   7   1      505.39      532.90     32.08 o 
 -11   7   1       74.45       51.24     14.08 o 
 -10   7   1      212.69      229.14     22.56 o 
  -9   7   1      271.00      256.64     16.84 o 
  -8   7   1     1056.84     1031.52     24.84 o 
  -7   7   1     1310.15     1306.99     23.91 o 
  -6   7   1     1598.24     1589.69     22.49 o 
  -5   7   1      197.44      228.51      7.39 o 
  -4   7   1      645.26      620.59      7.88 o 
  -3   7   1      705.74      625.21     19.88 o 
  -2   7   1     1116.87     1179.34     15.06 o 
  -1   7   1     2661.75     2739.38     21.58 o 
   0   7   1     1186.87     1136.63     13.71 o 
   1   7   1        2.40        8.40      2.85 o 
   2   7   1       39.35       26.25      3.41 o 
   3   7   1     1861.93     1887.45     16.77 o 
   4   7   1     2264.66     2369.67     23.46 o 
   5   7   1      381.87      360.35     14.18 o 
   6   7   1     1608.31     1576.58     28.43 o 
   7   7   1      214.54      243.99     11.92 o 
   8   7   1       15.80       15.05      5.76 o 
   9   7   1      476.08      483.56     18.75 o 
  10   7   1      121.46      114.17     14.86 o 
  11   7   1       17.94       16.23     11.35 o 
  12   7   1      415.63      338.56     37.40 o 
  13   7   1      365.52      284.11     52.15 o 
 -14   8   1      336.83      350.41     63.73 o 
 -13   8   1        0.63        9.44      9.58 o 
 -12   8   1      148.28      100.34     17.52 o 
 -11   8   1     1623.19     1587.73     33.48 o 
 -10   8   1      576.79      566.93     24.19 o 
  -9   8   1      190.29      206.22     18.84 o 
  -8   8   1     1255.51     1243.65     37.93 o 
  -7   8   1      416.24      414.01     18.64 o 
  -6   8   1      673.56      685.78     23.66 o 
  -5   8   1     1677.13     1643.12     27.11 o 
  -4   8   1      247.42      233.40     13.38 o 
  -3   8   1      477.86      489.05     13.29 o 
  -2   8   1      617.76      542.51      6.95 o 
  -1   8   1     1346.44     1372.62     15.97 o 
   0   8   1      629.45      656.57     12.43 o 
   1   8   1     2125.10     2036.52     17.61 o 
   2   8   1     5003.43     5166.00     50.21 o 
   3   8   1      391.45      374.13     17.38 o 
   4   8   1     1169.45     1176.20     25.94 o 
   5   8   1        7.37       15.33      4.91 o 
   6   8   1      176.96      169.42     18.74 o 
   7   8   1       87.32       89.07     10.02 o 
   8   8   1     1396.00     1351.99     27.62 o 
   9   8   1        5.80       -4.42      7.87 o 
  10   8   1      774.94      802.93     24.02 o 
  11   8   1       38.45       34.11     17.87 o 
  12   8   1        4.52       16.97      8.42 o 
  13   8   1      310.96      310.45     53.23 o 
 -13   9   1      273.84      253.13     33.54 o 
 -12   9   1      518.86      496.21     35.39 o 
 -11   9   1       38.03       28.45      9.44 o 
 -10   9   1     1966.48     1993.36     33.46 o 
  -9   9   1     2292.68     2391.06     49.79 o 
  -8   9   1      504.76      480.46     17.67 o 
  -7   9   1     1438.88     1430.32     47.33 o 
  -6   9   1     1487.18     1541.77     40.42 o 
  -5   9   1       17.03       13.58      7.20 o 
  -4   9   1     1397.75     1502.46     32.93 o 
  -3   9   1     5112.10     5379.87     81.76 o 
  -2   9   1      623.69      630.82     16.57 o 
  -1   9   1     1577.03     1579.69     20.37 o 
   0   9   1     4982.30     5117.16     46.79 o 
   1   9   1        1.66        4.61      4.13 o 
   2   9   1     3725.63     3759.56     46.91 o 
   3   9   1     3374.50     3383.84     59.80 o 
   4   9   1      616.16      627.97     21.98 o 
   5   9   1      382.70      416.79     19.49 o 
   6   9   1     2156.34     2224.11     57.41 o 
   7   9   1     1012.34      966.32     26.60 o 
   8   9   1     1427.93     1374.42     33.95 o 
   9   9   1     1960.31     2037.11     30.51 o 
  10   9   1      718.94      692.30     29.64 o 
  11   9   1       30.90       38.05     13.20 o 
  12   9   1      510.84      509.03     70.93 o 
 -13  10   1       47.89       47.96     29.93 o 
 -12  10   1        3.80       18.96     17.53 o 
 -11  10   1        0.10        5.89      7.45 o 
 -10  10   1       77.43       73.63     14.01 o 
  -9  10   1      756.62      710.29     26.84 o 
  -8  10   1       41.41       42.22     15.54 o 
  -7  10   1       12.01       19.29      8.04 o 
  -6  10   1       23.87       18.21      7.20 o 
  -5  10   1       22.68       25.80      6.57 o 
  -4  10   1      810.17      709.10     20.83 o 
  -3  10   1     1716.20     1774.96     30.78 o 
  -2  10   1      477.59      493.68     17.92 o 
  -1  10   1        0.79        7.28      4.62 o 
   0  10   1      297.58      289.02      8.90 o 
   1  10   1       92.01       86.09      9.00 o 
   2  10   1      286.70      291.92     12.80 o 
   3  10   1      144.17      155.31     11.94 o 
   4  10   1      466.22      447.62     18.12 o 
   5  10   1       11.05       20.08      5.35 o 
   6  10   1       23.82       26.83      8.80 o 
   7  10   1       27.68       31.07      7.60 o 
   8  10   1       10.61       24.59      9.30 o 
   9  10   1      357.53      329.30     24.28 o 
  10  10   1       23.98       24.68     13.64 o 
  11  10   1       19.24       42.84     11.81 o 
  12  10   1        2.00        9.05     10.67 o 
 -12  11   1      321.70      365.16     39.33 o 
 -11  11   1       13.37       14.15      9.96 o 
 -10  11   1      768.65      771.28     36.09 o 
  -9  11   1     1200.81     1126.25     37.63 o 
  -8  11   1      354.31      418.82     33.51 o 
  -7  11   1     1876.48     1892.11     51.59 o 
  -6  11   1     2286.45     2312.11     53.34 o 
  -5  11   1       83.00       84.52      7.98 o 
  -4  11   1      727.37      732.69     20.86 o 
  -3  11   1     2263.16     2208.68     51.51 o 
  -2  11   1      413.67      411.17     25.42 o 
  -1  11   1     2591.70     2623.41     51.50 o 
   0  11   1     2772.77     2769.16     54.63 o 
   1  11   1       45.32       48.81      7.30 o 
   2  11   1       41.91       38.74      6.88 o 
   3  11   1     1258.13     1320.91     31.28 o 
   4  11   1        4.73        9.15      6.64 o 
   5  11   1     1710.88     1693.26     37.56 o 
   6  11   1     2126.83     2247.33     40.14 o 
   7  11   1     1306.97     1324.16     25.05 o 
   8  11   1      339.18      305.42     22.53 o 
   9  11   1      964.41     1017.49     38.39 o 
  10  11   1       44.67       36.01     11.53 o 
  11  11   1      174.82      146.34     37.12 o 
 -11  12   1       87.75       72.21     15.74 o 
 -10  12   1      181.75      241.32    440.58 o 
  -9  12   1      110.05      106.78     14.89 o 
  -8  12   1      701.78      773.03     33.00 o 
  -7  12   1      315.70      318.97     30.00 o 
  -6  12   1       47.96       36.26      7.67 o 
  -5  12   1       98.16      102.07     12.69 o 
  -4  12   1      254.05      254.42     25.90 o 
  -3  12   1      916.30      842.70     73.70 o 
  -2  12   1      231.36      233.87     19.77 o 
  -1  12   1      488.06      496.89     26.10 o 
   0  12   1      431.15      439.45     20.87 o 
   1  12   1      520.52      540.08     23.16 o 
   2  12   1     1813.95     1816.98     40.93 o 
   3  12   1      653.80      596.79     22.88 o 
   4  12   1      194.45      191.51     17.77 o 
   5  12   1      451.56      451.42     20.60 o 
   6  12   1      137.34      102.07     14.70 o 
   7  12   1        8.12       19.02     12.56 o 
   8  12   1      265.36      261.82     17.60 o 
   9  12   1       13.93       26.53      8.24 o 
  10  12   1       81.94       77.36     20.15 o 
 -10  13   1      136.60      148.70     30.10 o 
  -9  13   1      290.35      275.49     30.02 o 
  -8  13   1        2.56        7.84      7.29 o 
  -7  13   1      207.79      192.48     15.29 o 
  -6  13   1      602.67      584.40     40.16 o 
  -5  13   1       29.02       22.03      8.30 o 
  -4  13   1     1379.29     1483.57     35.14 o 
  -3  13   1      107.60      123.82     15.32 o 
  -2  13   1      210.91      196.55     19.56 o 
  -1  13   1      358.96      355.08     19.50 o 
   0  13   1      482.43      478.57     28.25 o 
   1  13   1        0.72       13.85      7.18 o 
   2  13   1       95.48       96.43     12.27 o 
   3  13   1     1040.16     1050.74     27.03 o 
   4  13   1      222.78      189.73     22.40 o 
   5  13   1      253.65      268.16     27.83 o 
   6  13   1      813.43      860.13     35.69 o 
   7  13   1       28.26       40.62      9.90 o 
   8  13   1      264.47      255.35     25.00 o 
   9  13   1      137.62      127.41     23.94 o 
  -8  14   1      422.79      367.06     59.07 o 
  -7  14   1      383.39      348.24     46.67 o 
  -6  14   1      193.36      177.28     28.08 o 
  -5  14   1     1016.82      976.80    106.27 o 
  -4  14   1      436.85      495.95     75.18 o 
  -3  14   1      482.35      527.25     25.76 o 
  -2  14   1     1579.41     1596.37     58.73 o 
  -1  14   1      201.96      238.07     17.56 o 
   0  14   1      216.41      258.49     21.92 o 
   1  14   1     1158.06     1130.13     46.37 o 
   2  14   1      946.76      992.34     40.80 o 
   3  14   1       27.63       20.23      7.91 o 
   4  14   1     1034.16     1023.43     40.02 o 
   5  14   1      567.96      548.43     31.90 o 
   6  14   1       32.24       56.73     14.69 o 
   7  14   1      735.59      703.75     79.12 o 
  -6  15   1        0.85       -3.29     27.33 o 
  -5  15   1       15.65       26.11     17.71 o 
  -4  15   1        2.39       28.32     11.23 o 
  -3  15   1        0.64       28.16     11.16 o 
  -2  15   1       89.83       77.72     20.17 o 
  -1  15   1       37.20       39.98     11.43 o 
   0  15   1      102.08       97.65     19.38 o 
   1  15   1       10.07       22.62     10.26 o 
   2  15   1        0.11        5.31      8.85 o 
   3  15   1      201.55      157.62     15.10 o 
   4  15   1       11.33        9.01     10.01 o 
   5  15   1       18.34       33.92     12.14 o 
  -3  16   1      115.73       84.04     26.77 o 
  -2  16   1      659.56      608.85     77.74 o 
  -1  16   1      451.25      448.52     68.29 o 
   0  16   1        1.79        5.39      9.86 o 
   1  16   1      880.33      834.26     96.01 o 
   2  16   1      541.05      580.63     69.67 o 
 -16   0   2      248.36      345.33     67.65 o 
 -15   0   2      185.32      206.19     32.20 o 
 -14   0   2      537.43      583.87     49.78 o 
 -13   0   2      820.20      812.22     48.74 o 
 -12   0   2       10.06       41.95     20.83 o 
 -11   0   2      548.10      528.63    109.01 o 
 -10   0   2     4782.08     4826.82    154.35 o 
  -9   0   2     3030.68     3080.81     83.60 o 
  -8   0   2       36.62       44.46     21.27 o 
  -7   0   2      862.94      647.53     38.85 o 
  -6   0   2      652.31      545.03     27.47 o 
  -5   0   2     2505.60     2391.93     31.40 o 
  -4   0   2     1324.66     1485.01     24.81 o 
  -3   0   2      623.58      574.30     18.02 o 
  -2   0   2      156.59      159.93     11.03 o 
  -1   0   2    20751.37    21940.67    116.16 o 
   0   0   2     6865.94     7546.73     38.49 o 
   1   0   2        0.04        3.47      4.75 o 
   2   0   2     2645.68     2444.00     29.54 o 
   3   0   2     5319.61     5046.43     49.63 o 
   4   0   2      175.28      180.72     23.41 o 
   5   0   2     4136.33     4284.77     52.61 o 
   6   0   2     1793.91     1745.27     45.94 o 
   7   0   2     1002.33      989.03     56.42 o 
   8   0   2     1502.29     1621.79     66.76 o 
   9   0   2       17.98       32.49     21.27 o 
  10   0   2      425.32      394.81     97.34 o 
  11   0   2      670.37      771.90     85.52 o 
  12   0   2     1877.32     1925.47    150.66 o 
  13   0   2       17.92       40.91     24.96 o 
  14   0   2      116.90       64.40     34.56 o 
 -16   1   2        6.14       11.26     11.28 o 
 -15   1   2       97.22      119.15     24.81 o 
 -14   1   2      300.72      300.23     29.40 o 
 -13   1   2      265.92      207.45     34.11 o 
 -12   1   2       95.21       83.63     17.77 o 
 -11   1   2       11.86       10.95     11.23 o 
 -10   1   2        1.65       20.48     29.17 o 
  -9   1   2      306.63      274.60     28.03 o 
  -8   1   2     1684.82     1663.13     27.51 o 
  -7   1   2      576.30      584.71     25.23 o 
  -6   1   2     2579.64     2727.00     32.90 o 
  -5   1   2      340.66      351.75     10.08 o 
  -4   1   2     1006.03      985.63     16.49 o 
  -3   1   2       58.33       56.42      6.44 o 
  -2   1   2     1750.26     1711.08     12.18 o 
  -1   1   2    31196.47    31983.64    170.40 o 
   0   1   2       51.38       49.75      3.77 o 
   1   1   2       30.47       37.86      4.13 o 
   2   1   2        3.44       13.34      5.35 o 
   3   1   2      264.94      254.69      6.80 o 
   4   1   2      380.02      361.58     13.23 o 
   5   1   2      276.73      272.14     16.81 o 
   6   1   2      122.73      129.36     14.37 o 
   7   1   2      218.54      217.22     31.41 o 
   8   1   2       26.11       37.50      9.14 o 
   9   1   2      155.72      134.15     25.63 o 
  10   1   2     1211.60     1221.77     39.06 o 
  11   1   2      358.45      305.68     57.41 o 
  12   1   2       22.33       25.31     15.04 o 
  13   1   2        4.93       18.74     26.81 o 
  14   1   2       24.84       17.00     15.09 o 
 -16   2   2      504.01      467.50     52.38 o 
 -15   2   2       81.39       84.01     17.83 o 
 -14   2   2      568.41      587.71     50.97 o 
 -13   2   2      483.36      555.90     41.07 o 
 -12   2   2      912.19      923.93     30.23 o 
 -11   2   2        1.94       14.48      8.77 o 
 -10   2   2     3182.77     3307.90     57.53 o 
  -9   2   2       56.10       74.67     10.78 o 
  -8   2   2      215.60      247.24     18.91 o 
  -7   2   2     1984.38     1889.81     44.09 o 
  -6   2   2     3195.00     3195.52     32.31 o 
  -5   2   2     1103.80     1053.23     20.10 o 
  -4   2   2     2330.55     2215.11     20.87 o 
  -3   2   2     1521.51     1470.27     16.03 o 
  -2   2   2      130.29      126.39      5.19 o 
  -1   2   2    19373.69    19800.46     94.66 o 
   0   2   2      898.97      891.11     13.07 o 
   1   2   2      385.03      372.98      8.77 o 
   2   2   2       12.88       19.23      5.24 o 
   3   2   2     6945.22     7133.99     52.44 o 
   4   2   2       39.74       52.15     11.81 o 
   5   2   2      115.40       78.94     35.23 o 
   6   2   2     2299.76     2420.25     39.68 o 
   7   2   2       45.20       54.38     13.50 o 
   8   2   2     1082.66     1109.36     35.20 o 
   9   2   2      131.18      139.41     25.11 o 
  10   2   2      273.06      244.98     45.96 o 
  11   2   2      544.73      517.59     72.45 o 
  12   2   2      973.56      953.63     56.88 o 
  13   2   2       51.82       59.07     28.95 o 
  14   2   2      176.19      176.71     49.33 o 
 -16   3   2       58.05       56.38     13.42 o 
 -15   3   2      358.75      326.88     30.25 o 
 -14   3   2      873.94      846.80     43.05 o 
 -13   3   2       20.21       -2.43      9.45 o 
 -12   3   2     1535.05     1551.86     56.45 o 
 -11   3   2      247.04      250.53     23.09 o 
 -10   3   2      667.27      683.95     23.79 o 
  -9   3   2     1560.37     1485.23     55.49 o 
  -8   3   2     3076.59     3061.55     34.77 o 
  -7   3   2      504.74      515.88     18.89 o 
  -6   3   2     2353.25     2337.82     27.40 o 
  -5   3   2     4960.46     4842.21     53.50 o 
  -4   3   2     1564.66     1571.34     25.31 o 
  -3   3   2      153.81      154.65      5.53 o 
  -2   3   2     1854.68     1711.99     13.10 o 
  -1   3   2     1937.10     1912.35     22.60 o 
   0   3   2       92.74       92.02      5.20 o 
   1   3   2     4596.67     4488.20     43.24 o 
   2   3   2     1047.75      936.75     20.64 o 
   3   3   2     2647.65     2790.97     29.07 o 
   4   3   2     2936.81     2751.77     26.98 o 
   5   3   2      126.30       85.35     13.68 o 
   6   3   2      470.73      472.80     18.68 o 
   7   3   2     3493.42     3553.72     66.51 o 
   8   3   2     3312.40     3357.56     53.76 o 
   9   3   2       14.40       17.81      5.13 o 
  10   3   2      805.72      850.56     43.15 o 
  11   3   2      580.17      531.97     92.26 o 
  12   3   2        2.15       13.85     11.54 o 
  13   3   2      278.55      285.79     40.37 o 
  14   3   2      136.84      177.61     32.49 o 
 -16   4   2      275.41      294.90     35.43 o 
 -15   4   2        1.41       16.84      6.63 o 
 -14   4   2      212.26      222.09     17.98 o 
 -13   4   2       98.30       97.55     24.81 o 
 -12   4   2      120.50       92.77     16.14 o 
 -11   4   2       33.96       27.16     10.81 o 
 -10   4   2     1297.68     1310.55     29.41 o 
  -9   4   2      121.23      123.48     14.88 o 
  -8   4   2      280.87      268.52     19.79 o 
  -7   4   2      254.98      261.35     13.50 o 
  -6   4   2     1288.94     1317.10     20.90 o 
  -5   4   2      154.17      161.36     17.55 o 
  -4   4   2      657.26      589.51     17.10 o 
  -3   4   2     3839.16     3991.86     29.61 o 
  -2   4   2      159.00      156.51      5.49 o 
  -1   4   2      147.03      112.35      7.67 o 
   0   4   2      526.57      549.31     10.65 o 
   1   4   2        0.85        3.94      3.05 o 
   2   4   2     1745.43     1790.96     30.85 o 
   3   4   2     2744.17     2917.44     38.57 o 
   4   4   2      870.15      967.34     14.81 o 
   5   4   2       11.29        9.82      7.65 o 
   6   4   2      846.76      840.64     22.32 o 
   7   4   2      190.95      228.81     20.25 o 
   8   4   2     1185.35     1149.26     37.21 o 
   9   4   2     1091.47     1057.12     35.56 o 
  10   4   2      101.00       89.09     16.88 o 
  11   4   2      303.50      216.39     50.07 o 
  12   4   2      132.63       75.62     18.48 o 
  13   4   2        5.76        0.38     23.78 o 
  14   4   2       18.85        5.30     12.91 o 
 -15   5   2      492.48      416.57     79.68 o 
 -14   5   2     1552.10     1653.41     75.29 o 
 -13   5   2      118.38      115.31     19.40 o 
 -12   5   2     1573.71     1608.12     43.02 o 
 -11   5   2     1778.00     1857.49     33.96 o 
 -10   5   2       60.77       73.44     19.57 o 
  -9   5   2     1464.88     1500.92     53.17 o 
  -8   5   2     1229.95     1145.14     22.96 o 
  -7   5   2      407.69      391.98     13.85 o 
  -6   5   2     1749.12     1692.99     23.40 o 
  -5   5   2    18236.76    19031.06     85.94 o 
  -4   5   2     1246.08     1220.86     18.67 o 
  -3   5   2    13095.76    13686.08     83.88 o 
  -2   5   2     7603.37     7398.63     49.76 o 
  -1   5   2     2420.59     2407.20     20.62 o 
   0   5   2     1630.30     1518.81     21.16 o 
   1   5   2    10975.94    11081.87     63.79 o 
   2   5   2     2254.89     2142.00     24.28 o 
   3   5   2      854.15      818.06     17.46 o 
   4   5   2     5297.76     5327.01     34.12 o 
   5   5   2     2777.74     2801.57     34.16 o 
   6   5   2      649.81      668.09     15.96 o 
   7   5   2     4975.51     5110.51     59.29 o 
   8   5   2      965.39      989.82     48.03 o 
   9   5   2     1466.40     1474.19     43.05 o 
  10   5   2     2438.97     2474.27     56.97 o 
  11   5   2      539.23      554.75     70.39 o 
  12   5   2        0.65       -1.69     13.00 o 
  13   5   2      730.04      794.06    103.54 o 
 -15   6   2       37.71       14.77     15.49 o 
 -14   6   2      126.61      126.61     29.55 o 
 -13   6   2      390.77      353.75     34.66 o 
 -12   6   2       51.61       47.69     11.83 o 
 -11   6   2        1.83       16.86      7.16 o 
 -10   6   2     1341.61     1349.51     40.91 o 
  -9   6   2     1617.37     1571.89     33.69 o 
  -8   6   2        3.14        9.79      8.27 o 
  -7   6   2        3.88        1.94      6.84 o 
  -6   6   2      496.63      473.15     17.52 o 
  -5   6   2     1962.18     2034.20     21.10 o 
  -4   6   2     1196.69     1229.91     14.00 o 
  -3   6   2      301.41      268.10     13.32 o 
  -2   6   2       93.85       67.48      5.12 o 
  -1   6   2      185.88      178.66      7.93 o 
   0   6   2      124.09      122.20      7.53 o 
   1   6   2        0.42        4.15      3.31 o 
   2   6   2     1840.01     1888.69     17.52 o 
   3   6   2     1230.81     1246.73     15.76 o 
   4   6   2      453.65      453.33     10.36 o 
   5   6   2       97.53       90.93      8.90 o 
   6   6   2      677.07      685.18     16.99 o 
   7   6   2      408.77      393.07     20.56 o 
   8   6   2      248.12      228.91     17.11 o 
   9   6   2       67.46       45.68     11.98 o 
  10   6   2       39.05       15.57     10.45 o 
  11   6   2        0.46       12.80     14.71 o 
  12   6   2       17.06       45.32     26.96 o 
  13   6   2       54.47       18.59     14.98 o 
 -14   7   2      984.77     1057.18    111.76 o 
 -13   7   2       52.63       60.75     22.05 o 
 -12   7   2     1890.83     1866.86     72.13 o 
 -11   7   2     2825.54     2864.42     60.12 o 
 -10   7   2      462.74      434.17     31.08 o 
  -9   7   2      355.59      402.84     18.58 o 
  -8   7   2     7494.76     7701.66     85.92 o 
  -7   7   2       85.24      110.96      7.32 o 
  -6   7   2     1305.86     1304.48     19.31 o 
  -5   7   2     5295.44     5363.18     53.90 o 
  -4   7   2     1654.63     1691.70     32.26 o 
  -3   7   2      752.06      734.52     16.79 o 
  -2   7   2     1683.80     1557.14     15.48 o 
  -1   7   2     1143.19     1138.25     16.20 o 
   0   7   2     1736.97     1701.59     16.56 o 
   1   7   2    15737.53    16242.60    148.67 o 
   2   7   2     1762.29     1790.41     25.78 o 
   3   7   2     1036.78      978.28     19.94 o 
   4   7   2     4449.12     4574.89     50.76 o 
   5   7   2     1293.23     1344.25     24.88 o 
   6   7   2      308.65      293.91     14.88 o 
   7   7   2     1943.83     1972.64     39.35 o 
   8   7   2     2869.87     2859.81     44.41 o 
   9   7   2       21.04       16.92      7.20 o 
  10   7   2     1518.50     1553.36     57.76 o 
  11   7   2      343.62      401.77     52.50 o 
  12   7   2       10.82       21.64      9.81 o 
  13   7   2      553.92      428.51    100.83 o 
 -14   8   2      156.64      135.35     42.02 o 
 -13   8   2      726.95      709.99     54.91 o 
 -12   8   2      483.56      430.19     32.03 o 
 -11   8   2        5.50       12.97      8.17 o 
 -10   8   2     1351.82     1472.15     50.61 o 
  -9   8   2      607.68      602.66     28.67 o 
  -8   8   2     1503.84     1466.43     44.99 o 
  -7   8   2     1277.93     1272.01     32.60 o 
  -6   8   2     1622.72     1585.36     21.89 o 
  -5   8   2      221.73      235.45      9.96 o 
  -4   8   2     3649.03     3691.68     39.22 o 
  -3   8   2     2747.32     2747.91     30.84 o 
  -2   8   2      116.08      105.77      6.57 o 
  -1   8   2     3898.52     4003.24     40.56 o 
   0   8   2     3756.27     3685.23     31.89 o 
   1   8   2        6.08        2.33      3.23 o 
   2   8   2     2544.96     2566.35     30.78 o 
   3   8   2     3006.39     3051.82     43.47 o 
   4   8   2      257.93      239.68     15.58 o 
   5   8   2     1148.45     1171.80     31.79 o 
   6   8   2     1168.98     1179.22     50.33 o 
   7   8   2       35.76       37.95      9.14 o 
   8   8   2     1026.06     1022.83     29.17 o 
   9   8   2     1115.45     1210.06     76.89 o 
  10   8   2      152.19      127.15     20.91 o 
  11   8   2      410.38      427.24     34.83 o 
  12   8   2      918.78      955.24    100.54 o 
 -13   9   2      151.05      164.64     47.49 o 
 -12   9   2      138.72      132.82     18.55 o 
 -11   9   2        3.50       14.89     14.65 o 
 -10   9   2       33.87       20.44     12.35 o 
  -9   9   2       42.72       36.78      7.89 o 
  -8   9   2     2066.68     1963.56     37.75 o 
  -7   9   2        1.69        2.29      6.44 o 
  -6   9   2       53.34       27.59      6.98 o 
  -5   9   2        4.92       30.35      8.78 o 
  -4   9   2       41.98       20.64     11.62 o 
  -3   9   2      635.32      644.39     15.31 o 
  -2   9   2     1082.85     1046.92     22.29 o 
  -1   9   2     1377.28     1368.06     24.26 o 
   0   9   2        4.89        1.33      7.10 o 
   1   9   2     3009.63     3084.92     41.20 o 
   2   9   2       57.91       59.27      5.91 o 
   3   9   2        0.54        7.79     10.50 o 
   4   9   2      676.41      707.62     22.60 o 
   5   9   2      969.24      966.33     29.64 o 
   6   9   2       67.97       70.07      9.86 o 
   7   9   2      187.54      199.87     19.29 o 
   8   9   2      105.33       74.30     18.73 o 
   9   9   2       10.61       29.37      8.41 o 
  10   9   2      573.76      606.59     51.14 o 
  11   9   2       81.62       70.26     15.57 o 
 -13  10   2      858.31      833.47     79.90 o 
 -12  10   2       65.30       58.11     15.13 o 
 -11  10   2      188.31      194.58     22.07 o 
 -10  10   2     1593.49     1686.69     61.12 o 
  -9  10   2      841.96      850.55     26.27 o 
  -8  10   2      342.63      321.34     16.07 o 
  -7  10   2     2812.62     2936.08     56.94 o 
  -6  10   2      732.21      731.02     21.04 o 
  -5  10   2       59.22       78.49     12.19 o 
  -4  10   2     1790.93     1759.26     35.46 o 
  -3  10   2     2576.07     2630.65     48.33 o 
  -2  10   2        0.81       12.08      4.88 o 
  -1  10   2     2630.53     2654.48     32.75 o 
   0  10   2     1728.14     1767.54     20.04 o 
   1  10   2      372.30      389.25     21.80 o 
   2  10   2      561.52      572.23     20.87 o 
   3  10   2     2551.01     2538.05     48.21 o 
   4  10   2       24.00        8.25      6.48 o 
   5  10   2     2223.47     2294.91     42.21 o 
   6  10   2     3623.30     3595.48     74.36 o 
   7  10   2       53.56       30.12      8.25 o 
   8  10   2      279.31      305.67     30.51 o 
   9  10   2     1408.98     1477.05     60.74 o 
  10  10   2      402.75      385.95     47.57 o 
  11  10   2      232.74      231.97     42.26 o 
 -12  11   2        4.79       22.15     33.80 o 
 -11  11   2       40.35       49.89     14.73 o 
 -10  11   2       19.06       28.68     13.15 o 
  -9  11   2       89.19       87.03     21.96 o 
  -8  11   2       79.65       48.58     14.04 o 
  -7  11   2        0.04        4.57     10.75 o 
  -6  11   2      767.50      790.12     24.78 o 
  -5  11   2      173.28      179.87     16.03 o 
  -4  11   2      582.94      607.87     19.03 o 
  -3  11   2      484.67      482.03     17.35 o 
  -2  11   2      893.41      872.54     30.12 o 
  -1  11   2      175.56      157.03     19.11 o 
   0  11   2       17.95       28.09      7.14 o 
   1  11   2      280.77      262.04     19.55 o 
   2  11   2      359.77      350.47     17.80 o 
   3  11   2       93.17       95.10      9.45 o 
   4  11   2       30.85       25.56     10.62 o 
   5  11   2      105.79      123.30     13.64 o 
   6  11   2      132.24      117.14     14.34 o 
   7  11   2        2.01       19.64      7.04 o 
   8  11   2       95.03       36.77     14.80 o 
   9  11   2        2.39        5.11      9.19 o 
  10  11   2       18.08       26.58     13.93 o 
 -11  12   2       36.34       47.84     16.78 o 
 -10  12   2      492.17      501.71     40.72 o 
  -9  12   2      297.31      329.09     23.87 o 
  -8  12   2      302.29      259.03     21.15 o 
  -7  12   2      497.74      468.84     24.83 o 
  -6  12   2      649.82      676.07     27.67 o 
  -5  12   2       37.31       45.61     18.10 o 
  -4  12   2     1597.18     1579.95     50.17 o 
  -3  12   2     2051.17     2122.74     76.07 o 
  -2  12   2        2.28       17.49     15.09 o 
  -1  12   2     1068.71     1048.56     48.28 o 
   0  12   2      988.58     1082.64     42.34 o 
   1  12   2      315.63      312.16     29.58 o 
   2  12   2      258.37      250.40     23.93 o 
   3  12   2      352.71      323.75     14.63 o 
   4  12   2      251.19      252.47     19.75 o 
   5  12   2      554.84      597.39     26.61 o 
   6  12   2      930.10      942.41     34.40 o 
   7  12   2       61.12       37.00     14.10 o 
   8  12   2      197.99      211.55     24.14 o 
   9  12   2      287.88      283.32     45.47 o 
 -10  13   2      142.62      129.13     26.52 o 
  -9  13   2      125.96       96.24     21.12 o 
  -8  13   2      561.49      565.14     49.47 o 
  -7  13   2      338.55      324.28     24.30 o 
  -6  13   2      178.59      209.34     24.07 o 
  -5  13   2      158.64      168.25     25.11 o 
  -4  13   2      229.28      227.58     42.48 o 
  -3  13   2      112.48      118.16     25.33 o 
  -2  13   2      559.95      540.13     25.14 o 
  -1  13   2       32.78       26.57     11.90 o 
   0  13   2      510.14      547.95     42.92 o 
   1  13   2      269.64      285.34     27.19 o 
   2  13   2       59.93       74.45     14.57 o 
   3  13   2      578.14      554.52     40.62 o 
   4  13   2      866.49      938.67     57.48 o 
   5  13   2      128.11      143.42     29.00 o 
   6  13   2       21.05       28.36      9.74 o 
   7  13   2      465.05      479.13     58.46 o 
   8  13   2      101.77      103.40     28.96 o 
  -8  14   2        4.68       20.41     18.46 o 
  -7  14   2      111.57      126.80     48.70 o 
  -6  14   2       58.52       78.52     16.27 o 
  -5  14   2       21.33       24.99      8.78 o 
  -4  14   2       87.71       97.86     26.32 o 
  -3  14   2        2.15       28.83     13.03 o 
  -2  14   2        1.08        9.56     10.56 o 
  -1  14   2       67.65       34.58     11.52 o 
   0  14   2       23.37       24.41     10.86 o 
   1  14   2        0.35        1.18     19.15 o 
   2  14   2      356.58      398.17     34.19 o 
   3  14   2       69.98       59.48     20.38 o 
   4  14   2        4.44        7.39     10.27 o 
   5  14   2       76.69       37.54     13.99 o 
   6  14   2       73.46       36.91     19.28 o 
  -6  15   2      216.75      224.15     34.93 o 
  -5  15   2      848.98      856.27    156.64 o 
  -4  15   2       87.69       69.74     22.96 o 
  -3  15   2      747.38      684.76     69.12 o 
  -2  15   2      829.02      889.78     77.93 o 
  -1  15   2        8.45       12.28      8.87 o 
   0  15   2      110.96       92.16     15.63 o 
   1  15   2      794.29      836.51     82.18 o 
   2  15   2      635.89      585.80     76.36 o 
   3  15   2      116.81       80.53     19.82 o 
   4  15   2      413.14      413.85     55.95 o 
  -2  16   2        0.50       -5.62     12.18 o 
  -1  16   2        0.44        4.64     13.75 o 
   0  16   2       80.66       77.58     17.75 o 
 -16   1   3      719.95      695.25     66.88 o 
 -15   1   3       74.46       64.87     14.30 o 
 -14   1   3      786.55      776.37     34.51 o 
 -13   1   3      710.96      760.64     40.83 o 
 -12   1   3      216.40      191.90     20.51 o 
 -11   1   3     1454.34     1369.80     57.93 o 
 -10   1   3     5971.40     6194.11    100.37 o 
  -9   1   3     1166.06     1149.46     29.93 o 
  -8   1   3     1297.82     1243.47     23.16 o 
  -7   1   3     2039.99     1889.99     29.73 o 
  -6   1   3     4174.36     4129.86     34.51 o 
  -5   1   3     2070.15     2092.81     22.17 o 
  -4   1   3    10142.77    10095.68     64.84 o 
  -3   1   3      899.24      809.29     17.00 o 
  -2   1   3     2578.86     2589.37     21.49 o 
  -1   1   3     2136.83     1901.85     18.17 o 
   0   1   3     5870.56     6092.42     41.28 o 
   1   1   3     1959.52     1966.93     18.22 o 
   2   1   3     8028.36     8000.46     53.09 o 
   3   1   3     5152.64     5362.91     41.64 o 
   4   1   3      169.29      155.63     10.41 o 
   5   1   3     5353.01     5474.17     80.27 o 
   6   1   3     1493.47     1457.44     30.09 o 
   7   1   3       12.23       14.75      8.70 o 
   8   1   3      338.26      325.26     59.53 o 
   9   1   3     1313.29     1373.75     51.02 o 
  10   1   3        2.31       29.83     10.43 o 
  11   1   3      914.05      950.65     67.21 o 
  12   1   3      775.11      743.24     70.82 o 
  13   1   3       33.80       18.47     10.20 o 
 -16   2   3      228.99      272.46     34.59 o 
 -15   2   3      289.62      296.18     26.27 o 
 -14   2   3      210.83      252.24     39.54 o 
 -13   2   3      132.59      106.38     18.90 o 
 -12   2   3      437.81      393.12     23.57 o 
 -11   2   3      678.99      610.96     31.28 o 
 -10   2   3       14.29       30.99     15.35 o 
  -9   2   3     1092.64     1066.70     28.51 o 
  -8   2   3     2794.24     2753.39     44.24 o 
  -7   2   3       18.38       22.33      6.48 o 
  -6   2   3     1267.94     1200.28     23.17 o 
  -5   2   3     2772.19     2697.38     24.81 o 
  -4   2   3        1.60        1.30      2.65 o 
  -3   2   3     1593.80     1517.67     21.13 o 
  -2   2   3     4651.77     4729.08     29.75 o 
  -1   2   3    12166.59    12958.16     71.09 o 
   0   2   3      131.77      139.99      7.17 o 
   1   2   3     4831.74     5015.25     31.44 o 
   2   2   3      114.59      122.08      7.78 o 
   3   2   3     2083.43     2152.95     21.73 o 
   4   2   3      524.20      491.06     18.59 o 
   5   2   3     1522.40     1555.59     32.36 o 
   6   2   3        2.18        1.74      6.50 o 
   7   2   3      927.19      965.85     27.07 o 
   8   2   3     1509.81     1493.83     38.90 o 
   9   2   3     1074.53     1031.38     53.88 o 
  10   2   3      608.64      588.36     92.93 o 
  11   2   3      893.64      822.23     62.94 o 
  12   2   3       43.12       15.09     10.86 o 
  13   2   3      206.69      116.92     44.56 o 
 -16   3   3       41.55       33.28     15.35 o 
 -15   3   3       30.58       38.45     12.08 o 
 -14   3   3      879.22      871.34     39.40 o 
 -13   3   3     1563.21     1520.92     45.99 o 
 -12   3   3      118.99      123.56     16.49 o 
 -11   3   3      664.23      659.02     29.26 o 
 -10   3   3     1562.82     1522.99     43.25 o 
  -9   3   3       41.95       57.15     10.13 o 
  -8   3   3     3097.79     3006.88     44.87 o 
  -7   3   3     2270.67     2328.94     33.05 o 
  -6   3   3      517.68      506.84     32.47 o 
  -5   3   3      164.59      155.52      8.04 o 
  -4   3   3     3434.26     3470.35     28.47 o 
  -3   3   3     1556.94     1596.23     22.74 o 
  -2   3   3     2825.67     2869.02     28.77 o 
  -1   3   3    13627.28    14320.38    100.30 o 
   0   3   3       57.31       83.17      7.18 o 
   1   3   3     1065.64     1094.57     20.38 o 
   2   3   3      888.26      860.77     12.41 o 
   3   3   3      577.60      559.08     16.69 o 
   4   3   3        1.07        9.14     12.63 o 
   5   3   3     4382.03     4429.43     64.65 o 
   6   3   3      510.78      547.80     27.87 o 
   7   3   3      201.13      180.49     19.11 o 
   8   3   3      564.40      589.51     33.74 o 
   9   3   3     1591.65     1614.95     48.63 o 
  10   3   3       99.81       71.82     26.22 o 
  11   3   3      465.62      383.24     74.35 o 
  12   3   3       57.84       20.85     17.58 o 
  13   3   3        3.85       17.71     11.04 o 
 -16   4   3       43.47       65.61     21.93 o 
 -15   4   3      579.62      569.87     49.79 o 
 -14   4   3     1291.08     1377.14     59.97 o 
 -13   4   3       21.16       31.78     11.25 o 
 -12   4   3     1242.12     1301.70     41.49 o 
 -11   4   3      197.36      203.20     23.13 o 
 -10   4   3       42.60       25.03     12.47 o 
  -9   4   3      614.23      595.76     26.05 o 
  -8   4   3     2350.32     2286.31     41.19 o 
  -7   4   3       10.03       25.07      6.19 o 
  -6   4   3     2757.91     2754.28     31.36 o 
  -5   4   3     3065.13     2981.69     31.66 o 
  -4   4   3      682.90      680.82     14.28 o 
  -3   4   3     4231.79     4324.93     39.48 o 
  -2   4   3     2942.90     2780.11     40.42 o 
  -1   4   3     1507.45     1591.39     36.77 o 
   0   4   3     2482.20     2462.31     19.88 o 
   1   4   3     2626.24     2586.13     26.60 o 
   2   4   3      398.81      352.21     11.33 o 
   3   4   3       83.51       69.00      4.50 o 
   4   4   3     2831.29     2835.76     28.87 o 
   5   4   3      270.52      250.92     17.97 o 
   6   4   3      866.48      844.42     30.90 o 
   7   4   3     2738.99     2837.99     70.21 o 
   8   4   3      462.53      447.91     28.90 o 
   9   4   3      615.48      589.90     29.74 o 
  10   4   3      677.72      716.63     37.49 o 
  11   4   3      379.98      308.65     44.84 o 
  12   4   3       44.20       43.02     24.08 o 
  13   4   3      517.88      428.08    100.89 o 
 -15   5   3       21.97       34.46     19.79 o 
 -14   5   3       33.36       21.66     10.79 o 
 -13   5   3        0.86        5.42     16.69 o 
 -12   5   3       78.37       89.84     37.07 o 
 -11   5   3      427.13      409.06     20.06 o 
 -10   5   3      283.47      268.20     17.52 o 
  -9   5   3      898.49      856.04     31.93 o 
  -8   5   3        2.09       15.86      6.73 o 
  -7   5   3        3.47        2.55      5.18 o 
  -6   5   3      319.25      311.30     12.20 o 
  -5   5   3      750.93      740.78     16.99 o 
  -4   5   3      331.40      339.98     12.52 o 
  -3   5   3      173.97      194.26      9.89 o 
  -2   5   3       11.77        9.94      4.73 o 
  -1   5   3        0.56        4.85      4.22 o 
   0   5   3       23.89       23.74      2.66 o 
   1   5   3      259.04      241.39      8.70 o 
   2   5   3       13.82       12.44      2.70 o 
   3   5   3      275.66      311.73     13.83 o 
   4   5   3       84.70       92.24      8.70 o 
   5   5   3        2.47       16.84      6.05 o 
   6   5   3      235.67      243.82     22.79 o 
   7   5   3      621.91      629.35     26.51 o 
   8   5   3      140.16      115.95     21.42 o 
   9   5   3        0.21       11.83      7.54 o 
  10   5   3       21.92       14.87     10.73 o 
  11   5   3       55.75       33.59     16.05 o 
  12   5   3       77.23       88.00     22.45 o 
 -15   6   3      611.02      661.33     97.16 o 
 -14   6   3      320.19      273.33     35.09 o 
 -13   6   3       84.09       85.68     21.44 o 
 -12   6   3     2549.73     2723.51     47.32 o 
 -11   6   3      127.64      111.58     18.12 o 
 -10   6   3       22.69       11.62     10.11 o 
  -9   6   3      503.61      491.95     19.40 o 
  -8   6   3     3580.38     3789.94     50.68 o 
  -7   6   3      281.66      283.57     12.18 o 
  -6   6   3     2881.28     2779.78     48.99 o 
  -5   6   3     2574.43     2646.88     35.92 o 
  -4   6   3       44.16       32.86      5.57 o 
  -3   6   3      384.49      320.20     11.01 o 
  -2   6   3     3333.93     3255.22     33.83 o 
  -1   6   3       49.62       59.50      4.03 o 
   0   6   3     3348.65     3379.64     32.51 o 
   1   6   3     3207.42     3268.13     26.96 o 
   2   6   3      626.34      659.92     13.62 o 
   3   6   3      636.38      595.60     17.96 o 
   4   6   3     3020.56     3104.14     45.49 o 
   5   6   3      140.75      143.63      9.31 o 
   6   6   3      924.12      964.33     25.05 o 
   7   6   3     2102.31     2317.89     49.98 o 
   8   6   3      622.96      634.01     45.93 o 
   9   6   3      408.27      442.89     63.24 o 
  10   6   3      682.46      728.40     43.61 o 
  11   6   3      146.65      184.00     53.62 o 
  12   6   3       38.03       17.65     12.28 o 
 -14   7   3       29.48       40.46     21.61 o 
 -13   7   3      655.54      703.83     52.26 o 
 -12   7   3       60.09       45.60     13.45 o 
 -11   7   3      451.77      468.12     27.44 o 
 -10   7   3      851.78      880.04     26.31 o 
  -9   7   3      111.92      107.38     10.79 o 
  -8   7   3      467.39      474.74     16.10 o 
  -7   7   3      565.93      585.40     15.53 o 
  -6   7   3        3.15       13.15      9.55 o 
  -5   7   3       87.55      101.85      9.72 o 
  -4   7   3     1281.57     1317.03     23.90 o 
  -3   7   3     1666.43     1688.08     27.42 o 
  -2   7   3     1157.13     1133.16     19.80 o 
  -1   7   3     1187.83     1135.54     14.83 o 
   0   7   3      104.55      121.44     13.16 o 
   1   7   3     1148.28     1152.09     16.49 o 
   2   7   3      551.80      513.54     16.81 o 
   3   7   3     1686.60     1660.79     25.77 o 
   4   7   3      182.89      172.63     10.85 o 
   5   7   3      550.75      560.98     30.40 o 
   6   7   3      369.88      343.71     27.64 o 
   7   7   3       16.87       15.18      4.86 o 
   8   7   3      495.83      537.06     56.33 o 
   9   7   3      317.66      357.36     45.17 o 
  10   7   3       68.58       52.61     15.71 o 
  11   7   3      150.94      120.33     18.67 o 
  12   7   3       20.32       17.74     15.63 o 
 -14   8   3        4.09       46.40     20.34 o 
 -13   8   3        2.08       15.11     12.90 o 
 -12   8   3      231.39      287.35     25.87 o 
 -11   8   3      633.03      677.63     33.17 o 
 -10   8   3        1.09       -1.70     10.20 o 
  -9   8   3     1181.32     1174.28     39.61 o 
  -8   8   3      884.21      883.13     42.40 o 
  -7   8   3      118.75      128.02     12.23 o 
  -6   8   3      456.10      432.49     15.44 o 
  -5   8   3      485.44      532.10     21.00 o 
  -4   8   3        1.32        7.81      8.87 o 
  -3   8   3      292.76      274.88      8.06 o 
  -2   8   3      587.71      568.56     13.54 o 
  -1   8   3      698.75      675.36     19.89 o 
   0   8   3      509.49      493.67     17.55 o 
   1   8   3     4516.91     4505.29     60.23 o 
   2   8   3       25.54       27.46      5.45 o 
   3   8   3      910.19      922.88     23.74 o 
   4   8   3      908.77      933.95     21.66 o 
   5   8   3      423.64      386.01     17.41 o 
   6   8   3      280.55      257.11     32.50 o 
   7   8   3     2137.32     2122.99     67.97 o 
   8   8   3      106.80       86.94     21.32 o 
   9   8   3       19.27       27.27      7.99 o 
  10   8   3      237.60      234.37     29.98 o 
  11   8   3      176.86      115.08     36.73 o 
 -13   9   3      742.24      837.06    102.57 o 
 -12   9   3      246.57      259.68     25.88 o 
 -11   9   3      161.57      175.42     24.32 o 
 -10   9   3      418.85      425.63     27.20 o 
  -9   9   3       21.34       22.26     14.18 o 
  -8   9   3      506.64      546.72     28.74 o 
  -7   9   3     2759.26     2826.16     53.64 o 
  -6   9   3      295.56      261.05     24.08 o 
  -5   9   3      111.56      154.59     25.09 o 
  -4   9   3     1628.92     1676.02     34.17 o 
  -3   9   3       99.53       93.79      9.85 o 
  -2   9   3      532.76      555.59     14.30 o 
  -1   9   3     1887.42     1872.42     40.42 o 
   0   9   3      514.84      509.79     13.00 o 
   1   9   3      184.20      195.06     10.42 o 
   2   9   3     1818.58     1765.22     29.27 o 
   3   9   3      487.68      486.43     18.41 o 
   4   9   3      567.41      531.04     22.57 o 
   5   9   3     2073.91     2110.86     40.71 o 
   6   9   3      242.12      229.42     28.73 o 
   7   9   3       50.09       43.36      9.66 o 
   8   9   3      341.18      354.94     46.20 o 
   9   9   3      528.43      420.52     49.25 o 
  10   9   3        0.05       12.13      7.04 o 
 -12  10   3       17.86       39.72     22.32 o 
 -11  10   3        0.52        5.42     11.47 o 
 -10  10   3        4.02       13.86     16.79 o 
  -9  10   3       94.30       74.22     15.21 o 
  -8  10   3      102.35       91.54     13.89 o 
  -7  10   3      322.96      351.85     27.68 o 
  -6  10   3      172.78      158.67     20.33 o 
  -5  10   3       48.92       56.86     11.43 o 
  -3  10   3       84.94       64.45     10.67 o 
  -2  10   3      193.76      215.30     16.85 o 
  -1  10   3        3.26        9.33      7.42 o 
   0  10   3      153.56      142.15     12.06 o 
   1  10   3      321.66      341.28     19.37 o 
   2  10   3      171.16      157.12     25.30 o 
   3  10   3       53.19       49.84      6.51 o 
   4  10   3       66.28       53.29      8.03 o 
   5  10   3      185.92      173.88     17.96 o 
   6  10   3      268.65      214.41     33.14 o 
   7  10   3        0.23        7.25      8.77 o 
   8  10   3        4.12        9.48     13.75 o 
   9  10   3       11.53       13.83      7.60 o 
  10  10   3        0.06        1.09     10.71 o 
 -12  11   3      115.12      103.19     23.39 o 
 -11  11   3      322.53      344.26     37.59 o 
 -10  11   3     1884.26     1882.81    156.77 o 
  -9  11   3       74.50       69.59     18.42 o 
  -8  11   3       34.07       41.95     11.26 o 
  -7  11   3      728.90      700.45     29.77 o 
  -6  11   3      327.41      312.07     25.97 o 
  -5  11   3      830.91      827.02     30.09 o 
  -4  11   3     4485.64     4575.28    159.93 o 
  -3  11   3     1320.44     1284.80     35.30 o 
  -2  11   3      129.84       83.20     30.57 o 
  -1  11   3      973.91     1009.69     93.13 o 
   0  11   3      845.15      832.51     26.92 o 
   1  11   3       36.84       20.90      8.76 o 
   2  11   3     2747.98     2820.12     60.52 o 
   3  11   3      860.31      887.17     28.50 o 
   4  11   3        0.77        4.90      5.05 o 
   5  11   3      761.86      760.48     48.52 o 
   6  11   3      883.30      883.10     87.76 o 
   7  11   3       77.76       54.48     15.07 o 
   8  11   3      745.57      700.95     72.89 o 
   9  11   3      536.39      512.70     71.50 o 
 -11  12   3      131.25      134.23     27.41 o 
 -10  12   3       10.81        8.61     18.29 o 
  -9  12   3      536.04      534.05     42.28 o 
  -8  12   3      325.50      338.04     27.43 o 
  -7  12   3        0.58        8.76     12.02 o 
  -6  12   3      384.86      324.00     30.08 o 
  -5  12   3      107.83      109.48     18.27 o 
  -4  12   3       72.82       71.57     33.38 o 
  -3  12   3      172.25      147.96     22.13 o 
  -2  12   3      285.84      283.41     40.14 o 
  -1  12   3       80.97       75.85     13.87 o 
   0  12   3      475.99      515.58     62.37 o 
   1  12   3      700.20      735.00     40.54 o 
   2  12   3      307.01      270.99     32.30 o 
   3  12   3      418.34      449.21     54.78 o 
   4  12   3      428.30      397.40     37.93 o 
   5  12   3        7.88       10.01      8.60 o 
   6  12   3        1.33        0.78      6.46 o 
   7  12   3      292.87      265.69     39.19 o 
   8  12   3       32.99       22.63     13.12 o 
  -9  13   3        5.65        2.71     11.04 o 
  -8  13   3      185.01      180.59     22.27 o 
  -7  13   3      851.78      877.00     59.71 o 
  -6  13   3      242.84      259.42     41.28 o 
  -5  13   3       43.01       75.08     29.25 o 
  -4  13   3      186.30      221.93     39.51 o 
  -3  13   3     1579.69     1547.87     85.70 o 
  -2  13   3      434.41      401.24     38.70 o 
  -1  13   3     1448.65     1555.70     62.63 o 
   0  13   3      128.74      113.14     22.20 o 
   1  13   3        1.21       11.30      8.09 o 
   2  13   3       90.87       81.22     20.66 o 
   3  13   3      365.86      364.69     32.01 o 
   4  13   3       56.47       29.32     19.20 o 
   5  13   3      428.02      411.00     65.88 o 
   6  13   3      655.95      587.48     64.69 o 
  -7  14   3       77.04       47.26     21.20 o 
  -6  14   3      220.23      235.14     52.58 o 
  -5  14   3      796.11      730.15    118.98 o 
  -4  14   3       56.64       66.57     23.94 o 
  -3  14   3      540.99      526.86     54.31 o 
  -2  14   3      750.71      705.52     68.85 o 
  -1  14   3        8.38       16.86      9.16 o 
   0  14   3      590.00      554.32     54.62 o 
   1  14   3      808.19      715.22     55.76 o 
   2  14   3        1.99       28.96     13.77 o 
   3  14   3      330.74      294.28     37.72 o 
   4  14   3      746.44      642.72     96.09 o 
   5  14   3      466.63      513.41     80.66 o 
  -5  15   3      118.94      142.68     64.69 o 
  -4  15   3       30.23       28.80     18.74 o 
  -3  15   3        0.54       24.96     16.08 o 
  -2  15   3       10.30       21.98      7.39 o 
  -1  15   3        3.83        3.52      9.63 o 
   0  15   3        5.47       13.84     11.33 o 
   1  15   3       11.19       22.71     13.25 o 
   2  15   3      248.01      196.11     34.93 o 
 -16   0   4     1330.68     1308.23    284.40 o 
 -15   0   4       17.64        5.66     10.58 o 
 -14   0   4      326.19      363.04     71.71 o 
 -13   0   4      470.43      466.99     42.39 o 
 -12   0   4        8.03       10.81     15.73 o 
 -11   0   4     2541.41     2570.68     79.00 o 
 -10   0   4     3250.02     3363.87     88.16 o 
  -9   0   4     1798.11     1822.85     53.21 o 
  -8   0   4     1206.12     1076.61     38.53 o 
  -7   0   4    11304.15    11827.76    103.31 o 
  -6   0   4       85.92       97.57     11.39 o 
  -5   0   4     2622.84     2632.32     86.33 o 
  -4   0   4    10500.52    10500.00    107.53 o 
  -3   0   4     3762.36     3626.22     40.07 o 
  -2   0   4      814.04      725.63     29.39 o 
  -1   0   4     1657.28     1554.65     25.58 o 
   0   0   4     2626.61     2760.82     35.98 o 
   1   0   4      740.88      695.45     26.73 o 
   2   0   4    14693.11    15187.82    152.31 o 
   3   0   4     3199.67     3167.94     71.71 o 
   4   0   4      982.37      921.52     66.02 o 
   5   0   4     3239.27     3329.64     78.84 o 
   6   0   4      441.59      451.83     67.55 o 
   7   0   4      698.90      580.33    127.32 o 
   8   0   4      142.06      190.24     51.25 o 
   9   0   4     3890.41     4276.62    819.61 o 
  10   0   4      149.43       80.79     35.45 o 
  11   0   4     1661.14     1837.44    163.07 o 
  12   0   4      202.91      163.95    110.93 o 
 -16   1   4       11.19       18.20     10.40 o 
 -15   1   4      196.58      162.62     27.52 o 
 -14   1   4        2.08       16.92      7.81 o 
 -13   1   4      744.12      693.21     34.17 o 
 -12   1   4      223.26      230.01     22.26 o 
 -11   1   4      276.74      266.11     24.25 o 
 -10   1   4      145.56      139.50     12.44 o 
  -9   1   4      524.19      545.31     22.47 o 
  -8   1   4       64.55       64.65     17.78 o 
  -7   1   4      859.85      841.60     23.96 o 
  -6   1   4      616.42      587.22     24.07 o 
  -5   1   4       12.79       19.16      7.00 o 
  -4   1   4       20.64       21.44      5.51 o 
  -3   1   4     1046.57     1034.72     13.13 o 
  -2   1   4      625.34      665.05     16.00 o 
  -1   1   4     1836.94     1904.94     18.68 o 
   0   1   4      311.78      310.34      9.65 o 
   1   1   4     1356.47     1420.21     22.03 o 
   2   1   4       46.65       51.06      5.28 o 
   3   1   4     1026.15      996.51     15.95 o 
   4   1   4     1179.42     1178.37     18.94 o 
   5   1   4       67.66       66.80     10.44 o 
   6   1   4      150.32      145.42     14.39 o 
   7   1   4      599.95      614.17     32.00 o 
   8   1   4        1.92       10.52     20.53 o 
   9   1   4      217.35      219.15     36.13 o 
  10   1   4      198.50      196.40     38.53 o 
  11   1   4       49.56       34.55     12.56 o 
  12   1   4       17.82       43.34     18.02 o 
 -16   2   4      275.83      251.03     32.11 o 
 -15   2   4       19.38       27.93      9.19 o 
 -14   2   4      461.46      419.74     27.87 o 
 -13   2   4     1916.43     1948.80     64.97 o 
 -12   2   4       39.31       32.88      9.18 o 
 -11   2   4     1888.83     1908.56     44.09 o 
 -10   2   4     1633.72     1638.32     44.92 o 
  -9   2   4      123.90      106.68     14.37 o 
  -8   2   4      997.16      958.29     37.25 o 
  -7   2   4     3447.49     3494.78     41.38 o 
  -6   2   4     1024.46      985.74     17.57 o 
  -5   2   4       40.19       30.30      5.09 o 
  -4   2   4     4287.58     4303.79     28.50 o 
  -3   2   4      777.27      762.99     17.87 o 
  -2   2   4     7769.79     8042.19     46.41 o 
  -1   2   4      919.55      901.03     11.87 o 
   0   2   4     2495.20     2483.07     24.62 o 
   1   2   4     1000.23      972.41     13.89 o 
   2   2   4     7149.97     7361.56     52.32 o 
   3   2   4      263.33      235.44     13.48 o 
   4   2   4      386.16      394.21     13.97 o 
   5   2   4     4067.88     4242.68     45.26 o 
   6   2   4     2572.73     2611.12     58.60 o 
   7   2   4       28.50       31.13      8.92 o 
   8   2   4      907.23      927.58     40.72 o 
   9   2   4      584.53      530.61     77.80 o 
  10   2   4       40.47       35.42     20.16 o 
  11   2   4      681.96      654.35    109.77 o 
  12   2   4      233.80      138.48     49.70 o 
 -15   3   4     1068.28     1038.24     77.17 o 
 -14   3   4      234.46      210.27     24.75 o 
 -13   3   4      161.82      137.76     18.61 o 
 -12   3   4      193.40      210.09     22.96 o 
 -11   3   4      458.06      421.38     22.37 o 
 -10   3   4      910.60      895.46     28.12 o 
  -9   3   4     1061.71     1052.07     27.91 o 
  -8   3   4      998.01      956.23     20.90 o 
  -7   3   4     1065.42     1073.62     19.23 o 
  -6   3   4     3129.18     3143.75     36.08 o 
  -5   3   4      604.96      612.08     12.52 o 
  -4   3   4     1574.34     1587.82     26.97 o 
  -3   3   4     3409.12     3240.28     56.87 o 
  -2   3   4     9882.90    10265.48     79.74 o 
  -1   3   4        6.65       16.58      5.23 o 
   0   3   4     1589.89     1574.56     31.87 o 
   1   3   4      694.09      655.30      7.80 o 
   2   3   4        6.87        8.89      7.53 o 
   3   3   4      808.31      767.53     19.84 o 
   4   3   4     1530.46     1493.88     42.45 o 
   5   3   4       44.96       28.98     13.43 o 
   6   3   4     1042.50     1090.66     36.79 o 
   7   3   4      657.97      649.50     41.38 o 
   8   3   4      182.51      171.44     26.29 o 
   9   3   4      809.56      895.64     68.96 o 
  10   3   4     1775.46     1996.36    132.51 o 
  11   3   4       99.12       58.76     19.00 o 
  12   3   4       86.57       69.35     23.11 o 
 -15   4   4       21.85       22.64      8.53 o 
 -14   4   4        5.44        1.66      6.82 o 
 -13   4   4      442.81      379.99     50.65 o 
 -12   4   4      362.33      362.51     32.72 o 
 -11   4   4      525.35      543.95     33.41 o 
 -10   4   4       82.66       67.91      9.74 o 
  -9   4   4      137.99      118.89     11.71 o 
  -8   4   4       63.91       59.96      6.96 o 
  -7   4   4      295.91      299.58     13.38 o 
  -6   4   4      201.72      191.87     11.69 o 
  -5   4   4       24.39       23.67      6.26 o 
  -4   4   4     2429.02     2423.75     30.40 o 
  -3   4   4      256.75      219.67     11.44 o 
  -2   4   4      121.89      132.07     11.30 o 
  -1   4   4      924.63      937.75     19.07 o 
   0   4   4     1010.64      945.81     17.10 o 
   1   4   4        2.00        2.23      2.27 o 
   2   4   4       49.31       33.53      5.98 o 
   3   4   4       19.78       13.05      6.60 o 
   4   4   4      686.72      691.72     16.71 o 
   5   4   4      236.53      260.02     18.50 o 
   6   4   4       58.78       46.58      7.65 o 
   7   4   4      428.72      418.69     28.93 o 
   8   4   4      464.74      383.50     72.31 o 
   9   4   4       74.79       50.30     18.21 o 
  10   4   4        0.04        7.38     10.30 o 
  11   4   4      105.63       97.04     28.65 o 
 -15   5   4      966.90     1005.82    119.74 o 
 -14   5   4      130.85      124.72     15.32 o 
 -13   5   4      360.10      364.35     28.68 o 
 -12   5   4      990.92     1027.20     46.47 o 
 -11   5   4     1140.31     1137.39     56.82 o 
 -10   5   4       28.05       37.29     10.13 o 
  -9   5   4     1493.71     1516.39     41.54 o 
  -8   5   4      300.10      295.57     19.84 o 
  -7   5   4       19.03       24.40     10.57 o 
  -6   5   4     2386.88     2437.57     37.24 o 
  -5   5   4     1174.37     1135.26     16.06 o 
  -4   5   4        7.61       25.72     12.54 o 
  -3   5   4      389.18      373.81     17.52 o 
  -2   5   4     1176.57     1171.82     22.45 o 
  -1   5   4      165.14      164.67     13.40 o 
   0   5   4     4002.55     4034.25     43.36 o 
   1   5   4     2201.24     2256.05     25.44 o 
   2   5   4        4.48       11.46      5.03 o 
   3   5   4      616.08      624.28     18.48 o 
   4   5   4      308.17      284.91     17.57 o 
   5   5   4      223.10      230.17     19.05 o 
   6   5   4      746.42      751.62     31.48 o 
   7   5   4     2606.40     2788.89     64.70 o 
   8   5   4       72.34       44.73     13.75 o 
   9   5   4      109.30      121.23     22.34 o 
  10   5   4       69.58       38.47     14.58 o 
  11   5   4      135.64      150.10     28.95 o 
 -15   6   4       32.04       47.84     21.04 o 
 -14   6   4        1.77       22.86     12.14 o 
 -13   6   4        6.52        3.28     17.95 o 
 -12   6   4       26.70       29.82     19.21 o 
 -11   6   4     1007.19     1024.26     34.35 o 
 -10   6   4      114.43      121.07     18.87 o 
  -9   6   4     1530.79     1508.59     48.82 o 
  -8   6   4        0.77       13.42      9.68 o 
  -7   6   4      108.27      138.14     13.88 o 
  -6   6   4      230.66      233.10     16.27 o 
  -5   6   4      692.25      684.17     20.38 o 
  -4   6   4      327.42      347.46     12.37 o 
  -3   6   4       49.22       64.65      9.06 o 
  -2   6   4      246.28      261.91     15.37 o 
  -1   6   4      394.22      373.32     16.29 o 
   0   6   4      242.92      246.30     14.18 o 
   1   6   4      628.91      611.05     19.46 o 
   2   6   4       22.20       20.57      6.86 o 
   3   6   4       37.70       29.13      5.52 o 
   4   6   4        0.68        2.23      6.31 o 
   5   6   4       92.20       78.37     12.09 o 
   6   6   4      245.31      216.36     23.86 o 
   7   6   4      289.19      256.31     30.45 o 
   8   6   4      209.20      191.96     29.68 o 
   9   6   4       22.53       18.58      7.76 o 
  10   6   4       29.98       35.35     16.25 o 
  11   6   4       22.28        9.46     15.47 o 
 -14   7   4       17.32       24.35     15.44 o 
 -13   7   4      179.28      169.32     38.69 o 
 -12   7   4      222.83      262.86     25.42 o 
 -11   7   4        8.90       24.19     15.99 o 
 -10   7   4      143.64      129.56     14.53 o 
  -9   7   4     2737.82     2664.17     58.24 o 
  -8   7   4      156.01      187.35     15.14 o 
  -7   7   4       19.07       13.76      7.41 o 
  -6   7   4     2511.19     2648.82     49.95 o 
  -5   7   4      316.75      342.36     20.66 o 
  -4   7   4      156.50      140.92     10.69 o 
  -3   7   4      697.62      686.88     21.06 o 
  -2   7   4     1288.17     1286.08     27.50 o 
  -1   7   4       27.06       35.81     13.15 o 
   0   7   4     2334.12     2506.15     33.22 o 
   1   7   4      209.97      219.43     12.37 o 
   2   7   4       67.44       63.31      7.33 o 
   3   7   4      791.52      777.19     22.71 o 
   4   7   4      994.44     1036.22     25.05 o 
   5   7   4        0.82        8.68      4.08 o 
   6   7   4      416.46      376.65     20.57 o 
   7   7   4      668.52      635.80     19.76 o 
   8   7   4       21.52       20.11     12.88 o 
   9   7   4      268.72      255.11     30.76 o 
  10   7   4      178.80      191.47     26.83 o 
 -13   8   4      365.11      352.72     40.07 o 
 -12   8   4      295.13      313.91     24.73 o 
 -11   8   4      535.65      571.14     29.76 o 
 -10   8   4      368.84      389.74     27.43 o 
  -9   8   4       21.97       32.19     11.82 o 
  -8   8   4      161.50      161.61     16.19 o 
  -7   8   4     1118.84     1130.20     24.52 o 
  -6   8   4      674.32      648.06     27.61 o 
  -5   8   4       61.96       73.16      9.41 o 
  -4   8   4      369.35      401.48     19.49 o 
  -3   8   4       19.63       13.66      8.37 o 
  -2   8   4      696.65      686.94     21.37 o 
  -1   8   4      961.69     1007.46     35.84 o 
   0   8   4      118.99      112.34     10.74 o 
   1   8   4        4.73       10.75      6.69 o 
   2   8   4     1270.79     1255.17     27.35 o 
   3   8   4      119.29      113.31     10.67 o 
   4   8   4      337.62      337.48     20.39 o 
   5   8   4      725.10      719.97     20.58 o 
   6   8   4      478.31      448.00     30.25 o 
   7   8   4        2.30       20.46      6.76 o 
   8   8   4      169.66      197.05     23.40 o 
   9   8   4      165.12      103.81     32.35 o 
  10   8   4        3.64        0.81     13.20 o 
 -13   9   4      485.07      480.71     49.97 o 
 -12   9   4      149.80      123.24     26.59 o 
 -11   9   4       64.52       44.03     14.32 o 
 -10   9   4        3.59       20.50     18.38 o 
  -9   9   4      642.28      646.85     36.29 o 
  -8   9   4       95.86       97.62     15.52 o 
  -7   9   4        0.82        5.12     10.32 o 
  -6   9   4       13.37       17.10     10.02 o 
  -5   9   4      177.46      184.85     12.41 o 
  -4   9   4       38.33       33.37      7.95 o 
  -3   9   4       15.22       18.67      5.33 o 
  -2   9   4       74.29       72.15     10.51 o 
  -1   9   4      102.43      117.56     12.06 o 
   0   9   4      789.78      766.48     18.84 o 
   1   9   4      224.73      216.03     15.19 o 
   2   9   4       45.97       57.18      7.74 o 
   3   9   4      898.45      862.16     32.55 o 
   4   9   4      747.82      773.74     47.89 o 
   5   9   4       10.23        6.61      8.90 o 
   6   9   4        1.39       -0.38      7.84 o 
   7   9   4       87.42      115.19     30.71 o 
   8   9   4       56.30       58.17     13.77 o 
   9   9   4       73.56       51.59     18.93 o 
 -12  10   4       31.60       42.53     38.58 o 
 -11  10   4      221.14      256.35     35.25 o 
 -10  10   4      778.68      851.81     42.80 o 
  -9  10   4      171.55      169.31     28.85 o 
  -8  10   4      549.31      529.57     36.20 o 
  -7  10   4     1434.59     1429.76     35.51 o 
  -6  10   4       29.98       34.52     11.09 o 
  -5  10   4     2006.13     1989.90     50.31 o 
  -4  10   4     1936.63     2013.99     61.54 o 
  -3  10   4      641.26      613.30     27.22 o 
  -2  10   4      350.68      365.87     19.38 o 
  -1  10   4     1023.95     1025.32     25.72 o 
   0  10   4     1105.36     1132.24     31.24 o 
   1  10   4        5.44        8.91      7.16 o 
   2  10   4     2022.88     2020.88     45.25 o 
   3  10   4      607.10      645.03     68.06 o 
   4  10   4      384.85      379.52     34.39 o 
   5  10   4      807.32      801.95     43.26 o 
   6  10   4       97.79       50.43     20.59 o 
   7  10   4        1.32       12.95      9.19 o 
   8  10   4      653.60      575.93    100.14 o 
 -11  11   4       34.12       37.66     14.39 o 
 -10  11   4        7.26        8.72     12.99 o 
  -9  11   4       18.33       40.51     18.16 o 
  -8  11   4      445.30      456.90     26.96 o 
  -7  11   4       62.47       27.98      9.51 o 
  -6  11   4       52.30       90.24     21.92 o 
  -5  11   4       24.76        6.25      8.22 o 
  -4  11   4      208.19      181.98     21.93 o 
  -3  11   4      321.32      301.19     26.62 o 
  -2  11   4        2.42        9.93     11.07 o 
  -1  11   4       33.11       27.05     14.80 o 
   0  11   4      125.12      115.43     17.65 o 
   1  11   4      167.62      180.89     21.75 o 
   2  11   4       11.84       14.77     12.53 o 
   3  11   4      351.81      338.46     39.04 o 
   4  11   4       26.33        7.69      9.42 o 
   5  11   4      129.68       86.82     19.38 o 
   6  11   4      357.03      332.81     41.49 o 
   7  11   4       26.88       20.93     10.51 o 
 -10  12   4      556.01      549.28     55.62 o 
  -9  12   4        7.25       21.43     16.30 o 
  -8  12   4      198.71      222.43     17.85 o 
  -7  12   4      483.30      459.60     30.45 o 
  -6  12   4       23.29       27.92     16.08 o 
  -5  12   4      591.20      651.84     87.29 o 
  -4  12   4     2118.09     2247.77    132.37 o 
  -3  12   4       88.52       80.16     39.95 o 
  -2  12   4      607.69      585.96     62.85 o 
  -1  12   4     1605.97     1633.58     65.41 o 
   0  12   4       82.43       89.04     15.27 o 
   1  12   4      562.72      463.42     41.98 o 
   2  12   4     1063.67     1085.90     71.95 o 
   3  12   4      417.50      367.76     34.84 o 
   4  12   4      184.55      166.31     20.78 o 
   5  12   4     1004.93      937.00     96.07 o 
   6  12   4      331.99      286.04     40.99 o 
  -8  13   4      460.56      447.88     59.66 o 
  -7  13   4       18.14       19.11     58.93 o 
  -6  13   4      584.62      632.64     67.07 o 
  -5  13   4      283.63      262.33     55.91 o 
  -4  13   4      244.80      234.27     30.48 o 
  -3  13   4      980.86     1026.71     67.94 o 
  -2  13   4      672.81      717.56     80.35 o 
  -1  13   4        8.55        1.38      9.91 o 
   0  13   4      324.94      260.55     31.66 o 
   1  13   4      453.88      525.95     77.10 o 
   2  13   4       25.87       44.61     17.07 o 
   3  13   4      216.16      194.60     34.58 o 
   4  13   4      459.51      443.88     92.68 o 
  -6  14   4       82.02       28.91     20.02 o 
  -5  14   4       29.29       15.81     40.18 o 
  -4  14   4      330.12      261.04     42.89 o 
  -3  14   4       42.28       57.55     22.29 o 
  -2  14   4      136.72      123.49     22.82 o 
  -1  14   4      103.65       55.13     30.40 o 
   0  14   4      215.21      212.05     57.01 o 
   1  14   4       38.87       15.12     13.62 o 
   2  14   4       29.91       21.53     16.50 o 
 -15   1   5       42.28       37.71     11.46 o 
 -14   1   5      198.28      184.62     18.66 o 
 -13   1   5      505.15      482.95     45.93 o 
 -12   1   5      166.31      152.50     15.38 o 
 -11   1   5     1294.12     1311.97     41.77 o 
 -10   1   5      709.06      704.20     22.79 o 
  -9   1   5       13.80       16.29      5.61 o 
  -8   1   5      678.92      718.28     23.02 o 
  -7   1   5     3106.05     3153.39     58.35 o 
  -6   1   5        2.97        6.36      4.85 o 
  -5   1   5     2328.49     2329.05     32.39 o 
  -4   1   5     1270.75     1287.88     21.50 o 
  -3   1   5       48.66       35.61      5.61 o 
  -2   1   5       16.92       37.08      6.26 o 
  -1   1   5     1946.37     1942.51     24.42 o 
   0   1   5       30.58        5.93      8.02 o 
   1   1   5     1247.29     1239.84     21.57 o 
   2   1   5     3057.48     3080.43     51.46 o 
   3   1   5      122.77      130.05     10.30 o 
   4   1   5      755.50      712.67     19.83 o 
   5   1   5     1003.87      999.09     31.51 o 
   6   1   5      189.66      190.53     20.71 o 
   7   1   5        4.19       10.86     12.65 o 
   8   1   5     1684.87     1749.40     92.21 o 
   9   1   5      133.07      205.31     39.58 o 
  10   1   5       14.87       17.72     17.96 o 
 -15   2   5      192.79      163.46     27.62 o 
 -14   2   5       13.82       12.40     11.81 o 
 -13   2   5      541.20      502.58     29.32 o 
 -12   2   5      360.72      339.67     36.52 o 
 -11   2   5       30.08       23.41      9.12 o 
 -10   2   5       23.35       20.54     14.09 o 
  -9   2   5      144.21      126.33     12.24 o 
  -8   2   5       48.03       32.36      6.69 o 
  -7   2   5      237.19      253.13     12.84 o 
  -6   2   5     2138.41     2120.13     34.15 o 
  -5   2   5        3.80        6.96      4.99 o 
  -4   2   5     2075.58     2136.26     42.72 o 
  -3   2   5      677.34      662.61     13.41 o 
  -2   2   5       16.22       27.10      5.53 o 
  -1   2   5      216.20      230.30     11.20 o 
   0   2   5     1458.90     1476.22     24.35 o 
   1   2   5       93.17       86.24      6.59 o 
   2   2   5       72.43       70.29      8.02 o 
   3   2   5      618.14      601.96     26.13 o 
   4   2   5      308.14      298.71     18.13 o 
   5   2   5      222.94      225.20     18.35 o 
   6   2   5      610.92      650.03     37.21 o 
   7   2   5       22.31       35.36     10.11 o 
   8   2   5      974.23      895.58     49.05 o 
   9   2   5       62.24       73.26     25.61 o 
  10   2   5      281.84      247.52     53.46 o 
 -15   3   5        0.80        1.84     12.48 o 
 -14   3   5      212.14      142.98     32.10 o 
 -13   3   5      162.05      165.71     24.39 o 
 -12   3   5        2.69       13.34      7.63 o 
 -11   3   5      389.18      390.02     19.26 o 
 -10   3   5       45.20       35.35     12.71 o 
  -9   3   5       52.60       44.70     12.68 o 
  -8   3   5      172.73      184.34     13.22 o 
  -7   3   5      414.65      439.21     12.44 o 
  -6   3   5      133.74      147.31     10.71 o 
  -5   3   5       66.18       73.38      6.62 o 
  -4   3   5     1375.75     1346.92     22.83 o 
  -3   3   5        5.62       -0.57      6.08 o 
  -2   3   5     1504.89     1491.58     24.49 o 
  -1   3   5      696.23      705.80     18.12 o 
   0   3   5      174.82      164.30     14.79 o 
   1   3   5       36.12       39.09      9.08 o 
   2   3   5      320.77      330.02     17.56 o 
   3   3   5      488.70      500.82     19.79 o 
   4   3   5      640.95      597.32     23.50 o 
   5   3   5      359.84      391.62     20.78 o 
   6   3   5      312.00      327.65     20.59 o 
   7   3   5       40.79       57.04     12.92 o 
   8   3   5      537.10      477.70     36.96 o 
   9   3   5       67.89       55.32     16.87 o 
  10   3   5      160.85      132.61     37.23 o 
 -15   4   5     1006.42     1020.01    104.31 o 
 -14   4   5      145.06      170.44     21.74 o 
 -13   4   5      388.42      409.40     40.74 o 
 -12   4   5     1061.16     1064.94     42.63 o 
 -11   4   5      459.68      409.71     26.01 o 
 -10   4   5      256.00      256.02     22.25 o 
  -9   4   5     4098.93     4281.86     69.93 o 
  -8   4   5       15.09       18.49      7.78 o 
  -7   4   5      477.93      459.69     20.50 o 
  -6   4   5     1052.49     1044.54     21.79 o 
  -5   4   5      594.52      601.94     17.23 o 
  -4   4   5      280.64      274.07     12.59 o 
  -3   4   5     3817.86     3839.03     62.22 o 
  -2   4   5     3727.81     3805.57     61.63 o 
  -1   4   5     1234.17     1229.69     26.86 o 
   0   4   5     2240.20     2245.44     31.95 o 
   1   4   5      785.56      811.25     27.63 o 
   2   4   5       16.05       25.74     11.73 o 
   3   4   5     1304.13     1333.48     32.57 o 
   4   4   5     1028.75     1020.29     28.60 o 
   5   4   5        3.94        4.10     10.36 o 
   6   4   5      568.55      563.56     33.89 o 
   7   4   5      783.55      813.08     81.91 o 
   8   4   5       22.92       18.63      9.79 o 
   9   4   5      700.68      656.05     70.53 o 
  10   4   5      456.70      346.07     53.75 o 
 -14   5   5        1.50        6.88     10.98 o 
 -13   5   5      111.38      124.42     17.72 o 
 -12   5   5      244.07      216.16     20.62 o 
 -11   5   5        1.34        4.88     14.39 o 
 -10   5   5      109.11       90.19     20.94 o 
  -9   5   5      385.43      397.34     17.35 o 
  -8   5   5       26.72       30.05     11.73 o 
  -7   5   5       38.63       46.11      9.10 o 
  -6   5   5       49.23       53.45     10.64 o 
  -5   5   5        7.70       10.48      7.45 o 
  -4   5   5      126.69      171.46     12.14 o 
  -3   5   5      314.81      308.13     14.66 o 
  -2   5   5      293.53      320.43     14.50 o 
  -1   5   5       39.27       44.37      9.38 o 
   0   5   5      656.72      673.76     27.84 o 
   1   5   5      215.84      210.58     14.71 o 
   2   5   5        0.66        3.68      5.29 o 
   3   5   5      169.97      149.14     14.16 o 
   4   5   5       25.60       29.02      9.21 o 
   5   5   5        2.51       38.97     12.04 o 
   6   5   5        9.60       -4.12      8.22 o 
   7   5   5       79.86       89.99     14.80 o 
   8   5   5        0.16       20.97      8.68 o 
   9   5   5       36.26       14.47     10.71 o 
  10   5   5        2.78       -2.92      9.57 o 
 -14   6   5      128.14      124.40     35.39 o 
 -13   6   5      552.83      574.72     58.00 o 
 -12   6   5      285.22      343.11     20.87 o 
 -11   6   5      977.88      985.48     34.17 o 
 -10   6   5      985.16      984.52     23.05 o 
  -9   6   5     2960.83     3072.37     51.17 o 
  -8   6   5      146.17      160.27     20.38 o 
  -7   6   5      841.31      870.22     23.60 o 
  -6   6   5     1625.65     1677.89     37.38 o 
  -5   6   5     1278.95     1269.45     29.33 o 
  -4   6   5       55.64       39.50      7.99 o 
  -3   6   5     3000.49     3005.81     55.07 o 
  -2   6   5     1220.51     1280.44     29.02 o 
  -1   6   5      508.45      490.82     16.97 o 
   0   6   5     3588.60     3597.03     85.73 o 
   1   6   5      966.90      962.05     25.48 o 
   2   6   5        0.91       17.26      6.37 o 
   3   6   5     1273.09     1257.00     26.99 o 
   4   6   5      587.47      555.56     20.83 o 
   5   6   5        3.65       14.50      7.45 o 
   6   6   5     1670.92     1759.54     63.30 o 
   7   6   5     1168.49     1233.29     68.00 o 
   8   6   5       10.76       21.92      8.96 o 
   9   6   5      134.59      136.12     73.26 o 
 -13   7   5      317.59      303.21     35.35 o 
 -12   7   5      178.87      176.16     19.46 o 
 -11   7   5       71.28       76.40     20.79 o 
 -10   7   5      126.68      130.39     19.44 o 
  -9   7   5       67.97       67.96     10.10 o 
  -8   7   5     1051.05     1111.53     48.10 o 
  -7   7   5      357.13      354.09     16.02 o 
  -6   7   5      510.95      485.44     17.77 o 
  -5   7   5      174.89      183.83     15.08 o 
  -4   7   5      445.63      440.77     18.54 o 
  -3   7   5       10.69       -0.72      7.26 o 
  -2   7   5     1020.54     1051.55     26.63 o 
  -1   7   5      576.89      603.61     19.10 o 
   0   7   5       19.08       12.38      6.65 o 
   1   7   5       15.03       27.69      6.91 o 
   2   7   5      511.10      556.94     20.31 o 
   3   7   5       14.05       26.14      9.10 o 
   4   7   5      729.34      736.47     31.79 o 
   5   7   5      763.15      760.62     37.46 o 
   6   7   5       62.89       45.40     12.37 o 
   7   7   5        1.01       11.70     12.36 o 
   8   7   5      477.69      429.50     52.86 o 
   9   7   5       29.14       20.73     27.18 o 
 -13   8   5      468.26      549.43     55.91 o 
 -12   8   5      229.80      216.74     17.79 o 
 -11   8   5       22.11       34.92     12.39 o 
 -10   8   5      395.02      379.82     23.77 o 
  -9   8   5      705.67      711.47     33.34 o 
  -8   8   5      572.56      585.69     17.95 o 
  -7   8   5      221.76      227.23     20.35 o 
  -6   8   5     1307.89     1287.97     37.71 o 
  -5   8   5      114.71      132.06     18.48 o 
  -4   8   5      549.76      531.85     17.87 o 
  -3   8   5      621.01      629.07     19.39 o 
  -2   8   5      177.76      154.32     12.29 o 
  -1   8   5      281.53      246.08     15.86 o 
   0   8   5      187.33      192.16     17.59 o 
   1   8   5      126.88      131.39     14.55 o 
   2   8   5      419.13      435.15     18.01 o 
   3   8   5     1358.10     1337.68     30.97 o 
   4   8   5      677.54      708.15     42.68 o 
   5   8   5        1.87        1.43     11.98 o 
   6   8   5     1030.70     1028.68    139.43 o 
   7   8   5        8.44       42.64     16.62 o 
   8   8   5       13.97       37.75     13.54 o 
 -12   9   5        1.34        7.66     17.83 o 
 -11   9   5      670.91      680.89     52.05 o 
 -10   9   5      806.44      760.80     54.11 o 
  -9   9   5       30.36       31.76     14.16 o 
  -8   9   5      838.87      837.79     36.97 o 
  -7   9   5     1264.61     1263.81     48.50 o 
  -6   9   5       95.26       54.93     13.70 o 
  -5   9   5     2296.84     2280.69     40.40 o 
  -4   9   5     1174.60     1200.96     26.66 o 
  -3   9   5        1.80       14.39      7.53 o 
  -2   9   5      299.39      357.17     20.49 o 
  -1   9   5     1609.84     1636.96     32.23 o 
   0   9   5     1405.67     1350.97     37.11 o 
   1   9   5     1068.01     1081.02     25.44 o 
   2   9   5     1096.02     1129.80     24.23 o 
   3   9   5      305.70      307.41     48.16 o 
   4   9   5      366.16      414.66     35.64 o 
   5   9   5      477.47      481.14     52.21 o 
   6   9   5      338.27      262.11     36.92 o 
   7   9   5      118.54      130.51     34.15 o 
 -11  10   5       43.57       53.78     17.74 o 
 -10  10   5       43.35       42.73     13.27 o 
  -9  10   5        4.16       14.29     10.11 o 
  -8  10   5       59.53       53.54     17.74 o 
  -7  10   5       41.40       52.14     15.84 o 
  -6  10   5      159.97      136.98     21.91 o 
  -5  10   5      114.66      119.11     19.29 o 
  -4  10   5        4.52       15.82      7.42 o 
  -3  10   5       27.14       28.64     13.21 o 
  -2  10   5       47.98       50.02      8.74 o 
  -1  10   5        4.91        7.69      5.86 o 
   0  10   5       49.10       54.89     12.55 o 
   1  10   5       61.92       37.95     11.96 o 
   2  10   5      146.66      117.38     23.08 o 
   3  10   5        7.59        3.64      8.30 o 
   4  10   5       11.90       10.82      9.83 o 
   5  10   5       24.06       10.07      9.08 o 
   6  10   5       54.81       37.77     16.77 o 
 -10  11   5      149.94      180.52     28.12 o 
  -9  11   5       31.25       28.59     13.96 o 
  -8  11   5      534.51      532.26     42.18 o 
  -7  11   5      482.91      457.12     33.87 o 
  -6  11   5       92.03       56.59     16.21 o 
  -5  11   5     1138.43     1178.00     50.50 o 
  -4  11   5      721.52      727.85     49.17 o 
  -3  11   5        1.03       27.13      7.66 o 
  -2  11   5      607.49      560.20     47.30 o 
  -1  11   5      841.06      771.46     49.92 o 
   0  11   5      160.20      204.51     27.19 o 
   1  11   5     1116.39     1117.86     63.40 o 
   2  11   5      930.75      954.51     59.37 o 
   3  11   5       68.69       76.37     16.08 o 
   4  11   5      258.85      231.94     53.49 o 
   5  11   5      270.77      251.01     39.84 o 
  -8  12   5       37.96       30.83     14.39 o 
  -7  12   5       33.26       26.24     13.50 o 
  -6  12   5      505.90      471.05     38.55 o 
  -5  12   5      292.85      265.92     45.30 o 
  -4  12   5       84.87       41.82     40.25 o 
  -3  12   5       25.40       23.64     15.38 o 
  -2  12   5       43.24       49.31     19.96 o 
  -1  12   5        6.29      -10.16     13.22 o 
   0  12   5      258.55      260.54     53.69 o 
   1  12   5      107.42       43.88     20.02 o 
   2  12   5        6.51        6.91     10.00 o 
   3  12   5       51.71       22.72      8.87 o 
   4  12   5      195.35      117.20     28.93 o 
  -6  13   5        3.46       33.32     22.60 o 
  -5  13   5      153.38      204.84     36.38 o 
  -4  13   5      724.29      664.04    118.31 o 
  -3  13   5       18.48       29.50     14.21 o 
  -2  13   5      272.58      197.04     67.21 o 
  -1  13   5      113.04       82.12     53.03 o 
   0  13   5       29.30       30.57     58.71 o 
   1  13   5      144.91      134.02     38.80 o 
   2  13   5      243.86      264.47     66.54 o 
 -14   0   6     1393.22     1514.11    242.23 o 
 -13   0   6       88.13      109.54     26.05 o 
 -12   0   6      310.00      290.71     28.92 o 
 -11   0   6      376.30      421.70     32.13 o 
 -10   0   6      496.33      521.59     66.47 o 
  -9   0   6      228.02      209.55     31.83 o 
  -8   0   6     2796.46     2885.71     63.25 o 
  -7   0   6      293.81      296.33     19.81 o 
  -6   0   6        5.94       26.03     18.09 o 
  -5   0   6     1757.45     1796.15    115.43 o 
  -4   0   6     1306.59     1339.24     40.28 o 
  -3   0   6      426.00      387.96     27.33 o 
  -2   0   6      648.80      659.37     25.01 o 
  -1   0   6      479.35      454.67     21.38 o 
   0   0   6       60.15       36.86     11.14 o 
   1   0   6     2287.61     2234.57     63.96 o 
   2   0   6      727.21      726.89     30.96 o 
   3   0   6       40.17       54.89     13.83 o 
   4   0   6      911.16      980.04     33.27 o 
   5   0   6      662.19      735.31     32.27 o 
   6   0   6      189.79      227.91     35.89 o 
   7   0   6       46.31       17.58     25.26 o 
   8   0   6     1387.95     1206.00    168.23 o 
   9   0   6        3.79       25.11     24.67 o 
 -14   1   6      116.74       70.29     17.44 o 
 -13   1   6        0.73        1.43      8.26 o 
 -12   1   6       46.75       30.45     11.49 o 
 -11   1   6        3.42       18.97      9.38 o 
 -10   1   6       31.01       26.49      7.74 o 
  -9   1   6        7.16       17.13      6.14 o 
  -8   1   6       41.52       44.12      9.80 o 
  -7   1   6      166.93      160.93     20.89 o 
  -6   1   6      270.72      287.19     17.16 o 
  -5   1   6       70.19       64.65     10.52 o 
  -4   1   6       64.26       53.11      7.82 o 
  -3   1   6        9.12       17.44      9.87 o 
  -2   1   6       30.76       32.32      6.59 o 
  -1   1   6       18.13       24.91      6.50 o 
   0   1   6        2.11       14.81      7.18 o 
   1   1   6      177.66      174.22     13.23 o 
   2   1   6      120.54      110.00     14.88 o 
   3   1   6      118.60      145.95     14.45 o 
   4   1   6       23.06       35.35      9.54 o 
   5   1   6      106.10      101.83     15.34 o 
   6   1   6       45.51       40.01     11.08 o 
   7   1   6      163.77      102.86     27.22 o 
   8   1   6       32.41       48.09     45.71 o 
   9   1   6       94.55       95.82     35.20 o 
 -14   2   6      180.78      182.25     32.43 o 
 -13   2   6       12.05        8.50     10.06 o 
 -12   2   6      515.16      525.10     51.60 o 
 -11   2   6      711.99      715.34     31.67 o 
 -10   2   6       42.22       40.12     11.30 o 
  -9   2   6       38.48       48.95     12.90 o 
  -8   2   6     1352.52     1324.76     32.29 o 
  -7   2   6      190.94      210.30     22.87 o 
  -6   2   6      122.51      100.89     12.82 o 
  -5   2   6     2142.19     2025.60     46.98 o 
  -4   2   6      519.93      522.87     17.53 o 
  -3   2   6        0.29       14.63      7.74 o 
  -2   2   6       24.46       29.46      6.68 o 
  -1   2   6     1131.18     1184.18     35.71 o 
   0   2   6      212.46      196.27     13.70 o 
   1   2   6     1037.96     1034.76     32.45 o 
   2   2   6       80.20       77.32     10.10 o 
   3   2   6        0.89       -2.81      9.23 o 
   4   2   6      367.20      385.30     22.68 o 
   5   2   6      366.78      377.22     21.70 o 
   6   2   6       82.64       56.62     19.94 o 
   7   2   6      230.74      226.10     21.84 o 
   8   2   6      572.60      459.39     74.89 o 
   9   2   6       42.75       24.66     16.13 o 
 -14   3   6        6.19       17.92     10.93 o 
 -13   3   6      344.14      357.99     31.43 o 
 -12   3   6     1048.39      958.57     42.38 o 
 -11   3   6      299.78      316.92     24.14 o 
 -10   3   6       57.82       71.84     12.97 o 
  -9   3   6      707.66      709.07     25.29 o 
  -8   3   6       34.22       52.23     12.55 o 
  -7   3   6      201.44      203.70     14.93 o 
  -6   3   6      422.00      427.59     16.93 o 
  -5   3   6       70.83       86.71     10.65 o 
  -4   3   6      194.86      201.56     23.39 o 
  -3   3   6     2894.99     2962.62     54.93 o 
  -2   3   6       82.51       80.53      9.16 o 
  -1   3   6      170.22      155.33     15.90 o 
   0   3   6     1304.38     1329.75     61.86 o 
   1   3   6      838.25      839.25     30.09 o 
   2   3   6       39.97       47.28     11.74 o 
   3   3   6     1184.13     1155.72     34.47 o 
   4   3   6      480.13      472.26     20.32 o 
   5   3   6        0.97        5.05      7.65 o 
   6   3   6      239.36      280.17     23.13 o 
   7   3   6       11.84       15.88      8.68 o 
   8   3   6        2.19        4.17     11.50 o 
 -14   4   6      308.00      312.72     34.57 o 
 -13   4   6      128.85      132.94     16.30 o 
 -12   4   6       79.69       53.49     15.42 o 
 -11   4   6       18.33       17.72     11.87 o 
 -10   4   6      129.30      107.77     19.37 o 
  -9   4   6      158.55      161.81     17.83 o 
  -8   4   6       83.92       88.24     17.93 o 
  -7   4   6       53.70       47.46      9.76 o 
  -6   4   6       15.48        5.83      7.22 o 
  -5   4   6       48.52       36.58      9.23 o 
  -4   4   6      149.51      146.62     13.51 o 
  -3   4   6      758.96      714.32     20.87 o 
  -2   4   6      415.78      406.69     16.17 o 
  -1   4   6      885.85      808.09     25.41 o 
   0   4   6        2.49       -1.16      6.65 o 
   1   4   6      265.51      261.93     20.44 o 
   2   4   6        1.65       18.04      8.77 o 
   3   4   6       18.79       32.52      9.91 o 
   4   4   6      315.03      306.85     28.28 o 
   5   4   6      132.02      134.36     21.88 o 
   6   4   6       61.82       53.46     16.29 o 
   7   4   6        4.15        3.35      7.53 o 
   8   4   6        1.04       11.73     20.42 o 
 -13   5   6      149.32      183.37     29.25 o 
 -12   5   6     1906.37     1859.43    151.21 o 
 -11   5   6        4.81       23.14     10.57 o 
 -10   5   6     2239.70     2198.62     86.60 o 
  -9   5   6     1142.52     1135.22     26.00 o 
  -8   5   6      180.89      199.56     19.16 o 
  -7   5   6     1059.59     1064.31     28.08 o 
  -6   5   6     1448.42     1520.98     35.32 o 
  -5   5   6      371.07      391.48     25.52 o 
  -4   5   6      274.87      307.46     21.96 o 
  -3   5   6     4070.07     4122.96     88.23 o 
  -2   5   6     1283.83     1247.57     26.58 o 
  -1   5   6     1135.55     1165.10     26.95 o 
   0   5   6     2455.70     2461.99     44.92 o 
   1   5   6      244.30      231.63     22.68 o 
   2   5   6      281.47      312.25     18.84 o 
   3   5   6      507.34      578.15     22.24 o 
   4   5   6      827.73      826.28     40.27 o 
   5   5   6      139.63      127.28     19.59 o 
   6   5   6     1925.05     1889.34    135.06 o 
   7   5   6      302.76      365.23     67.46 o 
   8   5   6       28.18        9.37      8.13 o 
 -13   6   6      100.40       84.90     27.50 o 
 -12   6   6        7.89        6.48     10.65 o 
 -11   6   6       27.92       21.48     10.01 o 
 -10   6   6       51.58       47.12     11.94 o 
  -9   6   6       85.41      115.84     20.58 o 
  -8   6   6      305.77      290.70     25.71 o 
  -7   6   6      135.39      146.92     15.89 o 
  -6   6   6        1.90       22.29      8.14 o 
  -5   6   6       33.26       42.60      8.34 o 
  -4   6   6        4.49       12.47     12.68 o 
  -3   6   6        0.84       20.07     10.74 o 
  -2   6   6       93.06      102.74     14.39 o 
  -1   6   6       30.56       24.61      9.02 o 
   0   6   6       32.98       20.14      7.34 o 
   1   6   6      166.62      142.90     18.84 o 
   2   6   6        5.76       15.49      8.58 o 
   3   6   6      122.53       96.80     22.40 o 
   4   6   6       29.05       55.57     13.82 o 
   5   6   6      256.66      224.43     28.91 o 
   6   6   6       25.31       35.46     11.30 o 
   7   6   6        1.05        4.37      7.32 o 
 -12   7   6      259.18      299.62     35.63 o 
 -11   7   6       34.76       49.62     29.25 o 
 -10   7   6      539.26      501.30     26.48 o 
  -9   7   6      548.41      559.96     24.11 o 
  -8   7   6      277.32      277.47     18.91 o 
  -7   7   6      448.72      452.29     18.75 o 
  -6   7   6      574.55      595.38     20.51 o 
  -5   7   6      121.32      102.54     12.77 o 
  -4   7   6      551.31      535.73     18.85 o 
  -3   7   6     1174.45     1170.23     26.55 o 
  -2   7   6       75.27       86.72     15.90 o 
  -1   7   6      598.52      586.13     19.28 o 
   0   7   6      144.17      139.87     15.24 o 
   1   7   6      660.93      674.82     18.56 o 
   2   7   6      582.37      625.71     28.44 o 
   3   7   6     1349.09     1327.88     49.21 o 
   4   7   6      353.72      339.55     23.17 o 
   5   7   6      156.56      138.11     15.27 o 
   6   7   6      603.54      581.50     94.60 o 
   7   7   6      170.89      131.55     36.17 o 
 -11   8   6      442.40      423.48     45.08 o 
 -10   8   6      110.17      123.10     22.96 o 
  -9   8   6       36.13       32.87     12.32 o 
  -8   8   6      999.78      989.15     37.62 o 
  -7   8   6     1117.08     1098.43     37.42 o 
  -6   8   6      278.67      302.42     24.09 o 
  -5   8   6      899.89      852.82     29.78 o 
  -4   8   6      633.15      647.07     22.92 o 
  -3   8   6       12.83       11.10      8.35 o 
  -2   8   6      502.40      466.68     16.75 o 
  -1   8   6      846.47      885.46     24.48 o 
   0   8   6      111.12       68.96     14.05 o 
   1   8   6      862.58      870.04     32.33 o 
   2   8   6      222.29      218.48     16.31 o 
   3   8   6        8.08        4.84      7.71 o 
   4   8   6      469.64      488.31     91.13 o 
   5   8   6      559.82      529.09     71.96 o 
   6   8   6       22.40       15.82     32.05 o 
 -11   9   6       51.60       64.38     17.86 o 
 -10   9   6       91.87       92.82     20.47 o 
  -9   9   6       20.50        4.19     13.36 o 
  -8   9   6       29.04       31.23     13.85 o 
  -7   9   6      156.09      156.78     23.62 o 
  -6   9   6      902.78      944.14     36.49 o 
  -5   9   6      103.59       91.79     16.12 o 
  -4   9   6       30.94       25.75      8.80 o 
  -3   9   6      147.51      130.93     16.75 o 
  -2   9   6       16.07        6.67      6.03 o 
  -1   9   6        0.66       17.17      6.93 o 
   0   9   6       13.40        6.18      7.63 o 
   1   9   6      313.71      315.09     19.98 o 
   2   9   6       13.01       11.52     18.02 o 
   3   9   6      228.83      226.75     38.70 o 
   4   9   6        1.29        0.16     10.04 o 
   5   9   6       81.60       61.39     21.24 o 
  -9  10   6        6.10       41.69     13.41 o 
  -8  10   6      614.57      603.80     59.37 o 
  -7  10   6      199.49      228.35     20.92 o 
  -6  10   6      126.74       85.12     19.40 o 
  -5  10   6      644.84      667.94     38.73 o 
  -4  10   6      518.53      524.38     28.08 o 
  -3  10   6      231.59      230.71     20.55 o 
  -2  10   6      857.09      888.90     35.17 o 
  -1  10   6      770.80      778.18     42.07 o 
   0  10   6       10.36       -1.95      8.91 o 
   1  10   6      697.24      618.93    105.81 o 
   2  10   6     1257.06     1181.37     87.30 o 
   3  10   6        2.84        4.21     15.51 o 
   4  10   6      215.71      239.83     60.71 o 
  -8  11   6       29.43       52.12     16.64 o 
  -7  11   6       56.83       44.20     24.78 o 
  -6  11   6       23.67       38.29     13.21 o 
  -5  11   6        7.97        7.93     16.09 o 
  -4  11   6      286.27      253.55     21.30 o 
  -3  11   6        0.49       27.90     17.90 o 
  -2  11   6      110.84       65.03     17.32 o 
  -1  11   6       16.02        7.29     15.44 o 
   0  11   6        1.00        1.60     10.40 o 
   1  11   6        1.44       20.00     10.17 o 
   2  11   6       20.69        9.06      8.50 o 
  -5  12   6      326.69      327.64     60.48 o 
  -4  12   6      134.25      159.82     56.28 o 
  -3  12   6        9.59       45.50     33.60 o 
  -2  12   6      151.80      167.37     60.41 o 
  -1  12   6      249.53      220.86     46.08 o 
   0  12   6        0.14       27.82     13.60 o 
 -13   1   7        6.05       -0.62     36.78 o 
 -12   1   7      437.68      431.47     52.95 o 
 -11   1   7      476.02      496.93     42.92 o 
 -10   1   7       57.07       83.37     31.46 o 
  -9   1   7      441.63      487.44     33.50 o 
  -8   1   7     1750.66     1806.01     44.13 o 
  -7   1   7      520.50      518.62     29.27 o 
  -6   1   7      662.57      671.91     24.28 o 
  -5   1   7     2124.99     2266.37     91.11 o 
  -4   1   7      444.06      441.39     19.67 o 
  -3   1   7       26.24       18.16     13.54 o 
  -2   1   7     1826.52     1862.87     41.01 o 
  -1   1   7      424.32      498.15     29.89 o 
   0   1   7      200.01      213.41     22.83 o 
   1   1   7     1003.44     1077.60     26.50 o 
   2   1   7      482.70      495.40     25.10 o 
   3   1   7       27.45       22.25     14.56 o 
   4   1   7      775.03      824.74     41.18 o 
   5   1   7      553.18      602.18     45.98 o 
   6   1   7        0.13       11.30     11.65 o 
 -13   2   7      345.28      370.57     49.37 o 
 -12   2   7      211.79      181.97     58.20 o 
 -11   2   7       91.58       74.95     17.39 o 
 -10   2   7       58.67       54.29     14.40 o 
  -9   2   7       91.54      107.98     18.01 o 
  -8   2   7      258.89      274.25     39.59 o 
  -7   2   7      389.01      412.82     21.02 o 
  -6   2   7      411.41      440.17     21.02 o 
  -5   2   7        0.02       -7.89     13.42 o 
  -4   2   7       51.16       56.20     11.11 o 
  -3   2   7      108.24      127.87     16.22 o 
  -2   2   7       26.52       20.64     15.20 o 
  -1   2   7      329.94      340.90     17.55 o 
   0   2   7      333.84      321.48     34.48 o 
   1   2   7      528.47      554.98     21.99 o 
   2   2   7       52.15       65.83     19.92 o 
   3   2   7      288.90      304.21     32.04 o 
   4   2   7      135.08      172.09     36.11 o 
   5   2   7       48.37       50.45     14.15 o 
   6   2   7       55.61       53.62     21.20 o 
 -13   3   7       27.64       31.82     22.71 o 
 -12   3   7       64.46       86.50     25.95 o 
 -11   3   7      279.68      301.63     25.59 o 
 -10   3   7      459.47      434.10     25.23 o 
  -9   3   7      278.74      300.20     24.56 o 
  -8   3   7      518.62      521.94     26.95 o 
  -7   3   7        1.33       20.70      9.94 o 
  -6   3   7       99.67      109.91     23.50 o 
  -5   3   7      163.80      204.23     22.96 o 
  -4   3   7       69.35       80.45     18.23 o 
  -3   3   7        8.54       19.00     15.78 o 
  -2   3   7      502.66      448.93     24.55 o 
  -1   3   7      229.77      230.93     23.47 o 
   0   3   7       34.74       27.65     10.44 o 
   1   3   7      463.25      471.24     23.94 o 
   2   3   7       93.43      121.19     19.43 o 
   3   3   7      294.27      263.80     24.37 o 
   4   3   7       55.01       65.53     15.65 o 
   5   3   7       27.44       35.43     12.40 o 
   6   3   7       24.86        3.81     10.43 o 
 -12   4   7      638.20      659.31     64.27 o 
 -11   4   7        1.42       -0.01     10.22 o 
 -10   4   7     1557.31     1553.26     77.79 o 
  -9   4   7       40.10       62.57     23.76 o 
  -8   4   7        0.33       21.88      9.36 o 
  -7   4   7      464.27      488.65     22.16 o 
  -6   4   7      500.08      506.98     18.22 o 
  -5   4   7       47.81       39.10     12.22 o 
  -4   4   7      998.03      973.75     22.05 o 
  -3   4   7      947.14      919.40     35.69 o 
  -2   4   7       11.24       18.26      8.65 o 
  -1   4   7      786.28      797.99     26.05 o 
   0   4   7      858.41      848.35     35.15 o 
   1   4   7      184.21      186.48     25.74 o 
   2   4   7      370.41      340.16     22.09 o 
   3   4   7      776.73      803.91     38.51 o 
   4   4   7       55.25       55.82     13.41 o 
   5   4   7       76.99       63.49     28.41 o 
   6   4   7      576.74      544.31     59.32 o 
 -12   5   7       29.62       31.71     18.91 o 
 -11   5   7       11.03       16.01     10.74 o 
 -10   5   7        8.63       20.44     11.83 o 
  -9   5   7        1.77        8.48      8.23 o 
  -8   5   7        4.14       25.03      8.71 o 
  -7   5   7        7.07       -3.13      7.79 o 
  -6   5   7        0.35       19.83      8.19 o 
  -5   5   7        0.10       26.47      8.29 o 
  -4   5   7        0.74       17.64      8.49 o 
  -3   5   7      418.18      363.54     25.35 o 
  -2   5   7        2.83       13.23      9.66 o 
  -1   5   7      103.23       96.86     18.27 o 
   0   5   7       63.62       43.23     22.03 o 
   1   5   7        0.98       31.57     15.94 o 
   2   5   7        9.13        1.37      9.91 o 
   3   5   7       27.76       19.50     10.34 o 
   4   5   7        1.92       27.54     11.68 o 
   5   5   7       18.28       17.40     11.18 o 
 -11   6   7      215.76      199.05     28.40 o 
 -10   6   7      613.41      655.91     43.02 o 
  -9   6   7      422.22      418.49     24.09 o 
  -8   6   7        2.65       10.17      8.33 o 
  -7   6   7       61.09       56.43     13.15 o 
  -6   6   7      349.13      332.60     20.90 o 
  -5   6   7       14.75       20.40      8.50 o 
  -4   6   7      569.51      583.75     26.54 o 
  -3   6   7     1307.67     1288.95     41.05 o 
  -2   6   7        8.56       16.29     10.75 o 
  -1   6   7      156.35      148.08     24.43 o 
   0   6   7      112.25       82.46     14.94 o 
   1   6   7       26.88        5.67      9.99 o 
   2   6   7      430.31      436.73     29.48 o 
   3   6   7      588.67      621.34     47.16 o 
   4   6   7       87.99       81.86     26.96 o 
   5   6   7      213.78      210.67     30.74 o 
 -10   7   7       12.72       24.90     10.15 o 
  -9   7   7      302.72      282.56     27.05 o 
  -8   7   7      178.45      191.52     16.31 o 
  -7   7   7       45.62       37.77     10.97 o 
  -6   7   7      117.52      119.27     22.24 o 
  -5   7   7       67.55       44.52     11.89 o 
  -4   7   7       21.20       37.06     10.81 o 
  -3   7   7        0.60       10.01     11.90 o 
  -2   7   7      132.21      185.10     17.95 o 
  -1   7   7      295.56      274.88     21.07 o 
   0   7   7        0.30       17.19      9.95 o 
   1   7   7       95.22       80.17     17.21 o 
   2   7   7        1.54        7.57      9.46 o 
   3   7   7      284.81      228.61     26.51 o 
   4   7   7       55.02       42.29     29.39 o 
  -9   8   7       40.75       40.81     15.33 o 
  -8   8   7        4.08        9.22      8.92 o 
  -7   8   7      285.89      305.43     24.37 o 
  -6   8   7      520.47      527.54     28.79 o 
  -5   8   7       45.57       35.07      9.55 o 
  -4   8   7       26.94       47.18     12.02 o 
  -3   8   7       41.26       34.17     10.95 o 
  -2   8   7       16.26       32.53     14.38 o 
  -1   8   7       35.64       28.58     26.16 o 
   0   8   7      311.71      310.00     27.82 o 
   1   8   7        7.08       45.03     12.68 o 
   2   8   7        1.51       18.07      9.71 o 
   3   8   7       74.42       67.17     28.65 o 
  -8   9   7      345.07      408.70     43.47 o 
  -7   9   7      101.27       66.86     18.24 o 
  -6   9   7      458.92      400.57     41.83 o 
  -5   9   7      454.40      498.58     34.34 o 
  -4   9   7       54.78       58.92     12.47 o 
  -3   9   7      109.79       84.05     30.64 o 
  -2   9   7      741.69      748.69     47.68 o 
  -1   9   7       93.65       78.99     17.35 o 
   0   9   7      330.81      313.23     33.89 o 
   1   9   7      260.05      257.36     36.60 o 
  -6  10   7        1.19       22.72     16.86 o 
  -5  10   7       46.11        9.50     11.26 o 
  -4  10   7        3.28        5.02      9.59 o 
  -3  10   7        9.62       -0.27     13.99 o 
  -2  10   7       26.00       22.78     10.34 o 
  -1  10   7        0.04       11.28     15.29 o 
 -11   0   8      119.64      229.24     53.91 o 
 -10   0   8        1.21       42.24     24.52 o 
  -9   0   8      638.13      717.40     94.24 o 
  -8   0   8      459.28      477.97     56.28 o 
  -7   0   8      278.00      327.90     43.42 o 
  -6   0   8      640.99      602.34     54.50 o 
  -5   0   8     1477.47     1420.32    102.06 o 
  -4   0   8       44.61       30.13     23.78 o 
  -3   0   8      270.32      322.59     43.28 o 
  -2   0   8      654.61      593.77     63.81 o 
  -1   0   8       77.76      121.12     51.25 o 
   0   0   8      312.35      304.86     44.02 o 
   1   0   8      148.37      134.41     26.73 o 
   2   0   8      272.85      241.05     32.35 o 
   3   0   8      317.17      274.14     54.50 o 
 -11   1   8        1.34        6.03     14.59 o 
 -10   1   8      126.93      130.44     33.84 o 
  -9   1   8       25.87       -4.24     18.68 o 
  -8   1   8        1.05       12.46     13.46 o 
  -7   1   8        0.90       27.44     20.31 o 
  -6   1   8       39.87       22.30     24.37 o 
  -5   1   8        0.40       35.36     20.31 o 
  -4   1   8      296.64      318.34     63.73 o 
  -3   1   8       11.54       -6.96     12.89 o 
  -2   1   8       38.40       80.26     24.96 o 
  -1   1   8       43.42       52.76     19.93 o 
   0   1   8      211.89      241.80     29.02 o 
   1   1   8        4.52       16.05     15.45 o 
   2   1   8       84.12       89.09     25.34 o 
   3   1   8       65.70       93.31     28.91 o 
 -11   2   8      303.68      294.13     63.37 o 
 -10   2   8      131.85      142.00     34.88 o 
  -9   2   8      445.03      394.24     43.39 o 
  -8   2   8      247.26      281.97     49.26 o 
  -7   2   8       36.93       48.54     18.22 o 
  -6   2   8      254.59      305.57     38.62 o 
  -5   2   8      243.08      273.80     26.50 o 
  -4   2   8      214.35      297.25     75.40 o 
  -3   2   8       86.41       93.67     33.31 o 
  -2   2   8      862.51      913.80     51.89 o 
  -1   2   8      232.74      242.95     26.08 o 
   0   2   8      132.55      130.17     21.82 o 
   1   2   8      292.47      344.63     46.38 o 
   2   2   8      197.76      240.09     35.35 o 
   3   2   8       22.59       30.02     22.88 o 
 -10   3   8      214.92      218.55     51.77 o 
  -9   3   8      152.51       87.61     24.99 o 
  -8   3   8      126.75      129.98     26.37 o 
  -7   3   8      353.17      317.64     30.82 o 
  -6   3   8      436.74      417.47     35.34 o 
  -5   3   8        0.50       21.65     17.58 o 
  -4   3   8      432.11      422.08     32.74 o 
  -3   3   8        8.71        3.16     30.94 o 
  -2   3   8       34.19       47.63     22.04 o 
  -1   3   8      712.15      725.28     58.49 o 
   0   3   8      344.87      332.85     52.59 o 
   1   3   8        0.06       15.35     13.96 o 
   2   3   8      241.01      267.23     30.32 o 
   3   3   8      143.39      157.25     26.93 o 
 -10   4   8       32.88       51.88     24.16 o 
  -9   4   8        4.48       -0.53     13.87 o 
  -8   4   8      165.85      148.41     18.69 o 
  -7   4   8       11.25       13.71      8.70 o 
  -6   4   8        4.56        8.64     16.55 o 
  -5   4   8        3.06       -8.36      8.36 o 
  -4   4   8       63.00       46.67     20.58 o 
  -3   4   8      277.99      248.08     19.83 o 
  -2   4   8      343.30      311.51     23.01 o 
  -1   4   8       17.00       26.68     15.19 o 
   0   4   8       12.79       28.12     18.15 o 
   1   4   8       19.32       20.47     12.17 o 
   2   4   8        9.43       34.71     13.77 o 
  -9   5   8      320.46      313.97     34.19 o 
  -8   5   8       64.43       71.57     17.54 o 
  -7   5   8      202.67      226.28     26.44 o 
  -6   5   8       17.14       10.45      7.93 o 
  -5   5   8      194.46      191.10     24.05 o 
  -4   5   8      964.16      893.12     64.37 o 
  -3   5   8      149.44      157.71     14.87 o 
  -2   5   8       12.94       28.12     11.92 o 
  -1   5   8      190.74      208.37     17.27 o 
   0   5   8      288.51      313.13     33.69 o 
   1   5   8       51.44       49.55     14.48 o 
   2   5   8      404.81      381.89     45.21 o 
  -8   6   8       72.07       76.44     15.34 o 
  -7   6   8       37.38       42.12     11.41 o 
  -6   6   8       37.72       37.69     11.74 o 
  -5   6   8        9.71       17.38     10.64 o 
  -4   6   8       98.56       65.47     18.46 o 
  -3   6   8       23.37       18.38     12.94 o 
  -2   6   8       21.05       14.10     10.60 o 
  -1   6   8      180.67      156.62     25.34 o 
   0   6   8      120.69      100.83     21.71 o 
   1   6   8       15.71       16.67     10.62 o 
  -7   7   8      397.89      425.49     37.47 o 
  -6   7   8      379.84      358.26     32.53 o 
  -5   7   8        3.69       19.22     14.49 o 
  -4   7   8      328.47      313.21     34.54 o 
  -3   7   8      177.39      146.63     39.30 o 
  -2   7   8        3.05       19.17     12.87 o 
  -1   7   8        5.07        6.57     10.57 o 
  -6   1   9      179.41      192.13     37.62 o 
  -5   1   9       82.61       66.33     21.90 o 
  -4   1   9       24.63       27.63     18.48 o 
  -3   1   9      341.23      383.57     52.36 o 
  -5   2   9        3.13       17.63     32.94 o 
  -4   2   9      102.62       87.58     29.22 o 
                                                 
